# Supplementary material for: Real-Time Forecasting from Wearable-Monitored Heart Rate Data Through Autoregressive Models
Source: J Healthc Inform Res. 2025 Mar 7;9(2):154–73. doi: 10.1007/s41666-025-00191-y (PMC12037944; doi:10.1007/s41666-025-00191-y)
Supplement: Supplementary file 1 — (zip 93 KB) [file 41666_2025_191_MOESM1_ESM.zip]

Archive with 16 entries (15 files):
- HR_forecast-main/
- HR_forecast-main/MMASH_MAE_window_150_day.csv
- HR_forecast-main/MMASH_MAE_window_150_night.csv
- HR_forecast-main/MMASH_MAE_window_15_day.csv
- HR_forecast-main/MMASH_MAE_window_15_night.csv
- HR_forecast-main/MMASH_MAE_window_30_day.csv
- HR_forecast-main/MMASH_MAE_window_30_night.csv
- HR_forecast-main/MMASH_MAE_window_45_day.csv
- HR_forecast-main/MMASH_MAE_window_45_night.csv
- HR_forecast-main/MMASH_MAE_window_90_day.csv
- HR_forecast-main/MMASH_MAE_window_90_night.csv
- HR_forecast-main/README.md
- HR_forecast-main/RRITS_MAE_window_150.csv
- HR_forecast-main/RRITS_MAE_window_30.csv
- HR_forecast-main/RRITS_MAE_window_45.csv
- HR_forecast-main/RRITS_MAE_window_90.csv
