# Supplementary material for: Real-Time Forecasting from Wearable-Monitored Heart Rate Data Through Autoregressive Models
Source: J Healthc Inform Res. 2025 Mar 7;9(2):154–73. doi: 10.1007/s41666-025-00191-y (PMC12037944; doi:10.1007/s41666-025-00191-y)
Supplement: Supplementary file 1 — (zip 93 KB) [file 41666_2025_191_MOESM1_ESM.zip › HR_forecast-main/MMASH_MAE_window_150_day.csv]

user_id	(0, 0, 0)	(0, 0, 1)	(0, 0, 2)	(0, 0, 3)	(0, 0, 4)	(0, 1, 0)	(0, 1, 1)	(0, 1, 2)	(0, 1, 3)	(0, 1, 4)	(1, 0, 0)	(1, 0, 1)	(1, 0, 2)	(1, 0, 3)	(1, 0, 4)	(1, 1, 0)	(1, 1, 1)	(1, 1, 2)	(1, 1, 3)	(1, 1, 4)	(2, 0, 0)	(2, 0, 1)	(2, 0, 2)	(2, 0, 3)	(2, 0, 4)	(2, 1, 0)	(2, 1, 1)	(2, 1, 2)	(2, 1, 3)	(2, 1, 4)	(3, 0, 0)	(3, 0, 1)	(3, 0, 2)	(3, 0, 3)	(3, 0, 4)	(3, 1, 0)	(3, 1, 1)	(3, 1, 2)	(3, 1, 3)	(3, 1, 4)	(4, 0, 0)	(4, 0, 1)	(4, 0, 2)	(4, 0, 3)	(4, 0, 4)	(4, 1, 0)	(4, 1, 1)	(4, 1, 2)	(4, 1, 3)
1	13.064	8.94	7.635	6.864	6.504	5.505	5.172	5.142	5.167	5.189	5.536	5.28	5.238	5.318	5.373	5.264	5.133	5.206	5.213	5.24	5.391	5.358	5.304	5.352	5.407	5.183	5.199	5.212	5.259	5.41	5.297	5.376	5.471	5.467	5.613	5.173	5.256	5.211	5.409	5.496	5.297	5.323	48.67	5.505	5.56	5.215	5.261	5.255	5.404
2	8.425	6.439	5.618	5.201	4.735	3.873	3.645	3.662	3.668	3.738	3.99	3.746	3.752	3.755	3.793	3.759	3.658	3.764	3.659	3.705	3.854	3.759	3.837	3.761	3.758	3.741	3.721	3.793	3.787	3.767	3.815	3.766	3.857	3.892	3.862	3.723	3.725	3.822	3.782	3.774	3.802	3.789	1267.385	3.914	3.886	3.772	3.782	3985.605	3.799
3	18.686	11.509	9.34	7.788	7.37	4.806	4.867	4.918	5.007	5.134	5.012	5.001	5.072	5.161	5.33	4.825	4.902	4.971	5.107	5.236	4.967	5.026	5.088	5.291	5.38	4.942	5.061	5.002	5.146	5.374	5.068	5.137	5.143	5.353	5.493	5.004	5.083	5.161	5.158	5.237	5.188	5.304	5.289	5.42	5.33	5.043	5.136	334.994	5.146
4	8.351	5.725	4.766	4.6	4.418	3.968	4.027	4.012	4.002	4.02	4.028	4.037	4.013	3.999	4.051	4.016	3.958	3.994	3.959	4.02	4.041	4.052	4.064	4.062	4.036	3.995	4.045	4.018	4.044	4.093	4.007	4.046	4.04	4.091	4.055	3.991	3.968	4.001	4.029	4.141	3.995	4.009	4.035	4.1	4.206	4.048	4.014	8.25	4.119
5	8.156	6.051	5.692	5.28	5.389	4.941	4.939	4.973	5.046	5.102	4.808	4.8	4.854	4.917	4.903	4.848	4.937	5.036	4.947	5.02	4.749	4.935	4.918	4.955	5.031	4.93	4.995	5.031	5.071	5.04	4.84	4.876	4.907	5.02	4.966	4.965	5.026	4.985	5.119	5.087	4.894	4.933	4.977	5.009	4.966	4.957	4.954	5.045	5.238
6	9.12	6.553	6.033	5.726	5.672	5.382	5.476	5.558	5.578	5.532	5.315	5.418	5.428	5.478	5.476	5.418	5.384	5.479	5.595	5.616	5.418	5.466	5.448	5.476	5.556	5.462	5.474	5.524	5.598	5.632	5.419	5.475	5.545	5.636	5.669	5.536	5.497	5.574	5.638	5.601	5.452	5.447	5.545	5.655	5.726	5.493	5.581	5.571	5.609
7	7.78	5.944	5.434	5.189	5.151	4.848	4.697	4.675	4.671	4.633	4.838	4.746	4.695	4.759	4.801	4.777	4.555	4.55	4.575	4.607	4.786	4.786	4.859	4.878	4.926	4.726	4.535	4.556	4.714	4.736	4.777	4.814	5.088	4.935	4.877	4.748	4.608	4.582	4.853	4.745	4.799	4.78	25.749	5.157	4.848	4.791	4.676	4.605	4.867
8	13.311	8.394	7.271	6.669	6.367	4.914	4.801	4.597	4.637	4.703	5.31	5.071	4.881	4.894	5.055	4.928	4.698	4.646	4.646	4.73	5.273	5.019	4.859	4.928	4.986	4.695	4.795	4.701	4.739	4.852	4.925	4.927	5.031	5.049	5.031	4.679	4.709	4.73	4.735	5.024	4.924	4.986	4433.652	5.0	5.199	4.661	4.667	4.737	4.771
9	42.466	23.704	17.105	13.546	12.445	7.636	7.662	7.637	7.579	7.684	8.55	8.736	8.396	8.274	8.405	7.612	7.651	7.632	7.679	7.701	8.675	8.7	8.214	8.276	8.648	7.425	7.537	7.975	8.065	7.958	8.206	8.162	8.401	8.557	8.39	7.461	7.593	8.029	7.939	7.993	8.239	8.2	421.53	8.683	8.536	7.554	7.653	10260.292	8.193
10	4.98	4.015	3.895	3.653	3.705	3.518	3.396	3.411	3.484	3.558	3.468	3.396	3.388	3.444	3.487	3.434	3.468	3.452	3.51	3.584	3.426	3.436	3.491	3.422	3.525	3.406	3.466	3.574	3.538	3.662	3.398	3.454	3.542	3.621	3.557	3.4	3.476	3.589	3.591	3.566	3.412	3.462	53.775	3.524	3.631	3.446	3.474	3.529	3.568
11	6.5	4.958	4.655	4.439	4.376	4.276	4.201	4.212	4.184	4.043	4.222	4.172	4.132	4.229	4.181	4.219	4.076	4.152	4.189	4.122	4.188	4.208	4.16	4.214	4.21	4.157	4.197	4.053	4.132	4.256	4.14	4.182	4.144	4.154	4.215	4.184	4.12	4.08	4.213	4.226	4.158	4.152	4723.546	4.12	4.212	4.125	4.184	11109.541	4.201
12	5.042	3.725	3.395	3.173	3.032	2.739	2.759	2.832	2.871	2.873	2.789	2.815	2.813	2.835	2.869	2.715	2.796	2.868	2.813	2.786	2.801	2.821	2.811	2.854	2.891	2.766	2.872	2.865	2.846	2.892	2.811	2.816	2.855	2.935	2.917	2.796	2.849	2.817	2.861	2.87	2.839	2.852	4.081	2.944	2.967	2.818	2.766	9.725	2.866
13	7.917	5.889	5.034	4.888	4.783	4.22	4.408	4.517	4.541	4.535	4.403	4.557	4.58	4.544	4.537	4.293	4.444	4.494	4.533	4.631	4.501	4.563	4.481	4.577	4.629	4.468	4.514	4.671	4.669	4.679	4.581	4.572	4.754	4.666	4.674	4.508	4.543	4.65	4.64	4.686	4.533	4.515	83.307	4.778	4.662	4.506	4.535	4.668	4.683
14	4.262	3.146	2.815	2.65	2.481	2.286	2.217	2.325	2.363	2.358	2.286	2.374	2.364	2.385	2.388	2.261	2.27	2.359	2.386	2.388	2.314	2.391	2.377	2.413	2.406	2.334	2.416	2.446	2.431	2.418	2.339	2.384	2.432	2.389	2.415	2.349	2.431	2.447	2.407	2.407	2.402	2.4	14.416	2.421	2.466	2.391	2.406	3.209	2.427
15	11.028	7.148	5.647	5.182	4.483	3.0	2.694	2.756	2.752	2.765	3.373	2.866	2.819	2.872	2.937	2.827	2.733	2.742	2.782	2.824	3.143	2.834	2.846	2.913	2.94	2.743	2.804	2.784	2.852	2.828	2.893	2.908	2.933	3.011	3.077	2.76	2.758	2.786	2.914	2.888	2.877	2.91	2359.8	3.074	3.081	2.766	2.778	2.874	2.841
16	4.628	3.6	3.269	3.178	3.146	2.75	2.833	2.795	2.879	2.921	2.89	2.888	2.879	2.912	2.953	2.783	2.84	2.857	2.892	2.894	2.899	695.729	2.912	2.913	2.967	2.794	2.82	2.854	2.899	2.85	2.905	2.934	2.952	2.998	2.935	2.816	2.891	2.882	2.942	2.957	2.915	2.951	5597.775	3.179	2.949	2.85	2.928	5573.969	2.911
17	14.32	10.815	8.595	8.385	7.577	6.82	6.414	6.538	6.613	6.601	6.955	6.458	6.521	6.548	6.544	6.308	6.429	6.511	6.634	6.628	6.39	7.608	6.564	6.521	6.533	6.453	6.537	6.429	6.553	6.533	6.464	6.456	6.378	6.407	6.46	6.509	6.517	6.555	6.676	6.582	6.51	6.495	9325.539	6.429	6.605	6.588	6.533	28364.158	6.667
18	4.876	4.181	3.972	3.966	4.022	4.282	4.041	3.99	3.939	3.926	3.88	3.858	3.923	3.945	3.992	4.182	3.904	3.889	3.967	3.962	3.848	3.867	3.904	3.893	3.97	4.147	40.094	3.855	3.901	4.0	3.884	3.884	3.898	3.97	4.03	4.065	3.9	3.919	3.972	4.006	3.914	3.9	1654.207	4.022	4.059	4.001	3.94	3.948	4.021
19	8.446	5.837	4.636	4.131	3.659	2.718	2.677	2.776	2.829	2.844	2.899	2.894	2.928	2.946	2.957	2.643	2.802	2.862	2.87	2.878	2.828	180.112	2.92	2.954	2.954	2.718	2.804	2.859	2.885	2.937	2.862	2.931	2.926	2.943	2.96	2.743	2.86	2.863	2.902	2.941	2.898	2.933	321208197175255.9	3.001	2.901	2.766	2.868	2.88	2.892
20	7.125	4.79	4.172	3.893	3.881	2.705	3.54	3.486	3.354	3.452	2.96	3.545	3.616	3.634	3.596	2.901	3.535	3.473	3.454	3.47	3.392	3.629	3.627	3.581	3.52	3.201	3.384	3.495	3.453	3.472	3.267	3.501	3.446	3.486	3.602	3.291	3.329	3.424	3.383	3.535	3.507	3.507	3.487	3.53	3.847	3.397	3.469	3.449	3.418
21	8.834	6.43	5.429	5.247	4.997	4.164	4.163	4.197	4.387	4.476	4.357	4.369	4.348	4.434	4.456	4.179	4.35	4.318	4.44	4.505	4.385	4.4	4.362	4.442	4.583	4.144	4.368	4.505	4.491	4.597	4.35	4.372	4.532	4.563	4.618	4.133	4.386	4.433	4.471	4.551	4.382	4.412	21439.981	4.615	4.598	4.308	4.49	4.44	4.442
22	6.116	4.969	4.774	4.567	4.55	4.55	4.438	4.308	4.322	4.347	4.314	4.291	4.259	4.296	4.29	4.491	4.275	4.322	4.358	4.329	4.31	4.264	4.337	4.316	4.264	4.453	4.278	4.371	4.395	4.39	4.295	4.328	4.283	4.291	4.358	4.373	4.331	4.389	4.58	4.471	4.307	4.358	4.36	4.522	4.461	4.362	4.4	4.437	4.614
[truncated: 9 more columns]
