# Supplementary material for: Real-Time Forecasting from Wearable-Monitored Heart Rate Data Through Autoregressive Models
Source: J Healthc Inform Res. 2025 Mar 7;9(2):154–73. doi: 10.1007/s41666-025-00191-y (PMC12037944; doi:10.1007/s41666-025-00191-y)
Supplement: Supplementary file 1 — (zip 93 KB) [file 41666_2025_191_MOESM1_ESM.zip › HR_forecast-main/MMASH_MAE_window_150_night.csv]

user_id	(3, 0, 0)	(3, 0, 1)	(3, 0, 2)	(3, 0, 3)	(3, 0, 4)	(3, 1, 0)	(3, 1, 1)	(3, 1, 2)	(3, 1, 3)	(3, 1, 4)	(4, 0, 0)	(4, 0, 1)	(4, 0, 2)	(4, 0, 3)	(4, 0, 4)	(4, 1, 0)	(4, 1, 1)	(4, 1, 2)	(4, 1, 3)	(4, 1, 4)	(5, 0, 0)	(5, 0, 1)	(5, 1, 0)	(5, 1, 1)	(10, 0, 0)	(10, 0, 1)	(10, 1, 0)	(10, 1, 1)	(0, 0, 0)	(0, 0, 1)	(0, 0, 2)	(0, 0, 3)	(0, 0, 4)	(0, 1, 0)	(0, 1, 1)	(0, 1, 2)	(0, 1, 3)	(0, 1, 4)	(1, 0, 0)	(1, 0, 1)	(1, 0, 2)	(1, 0, 3)	(1, 0, 4)	(1, 1, 0)	(1, 1, 1)	(1, 1, 2)	(1, 1, 3)	(1, 1, 4)	(2, 0, 0)
1	3.081	3.1	3.18	3.358	3.329	2.933	3.101	3.202	3.506	3.541	3.123	3.101	325.713	3.347	3.491	2.995	3.031	26985.131	3.446	3.54	3.172	3.173	3.029	3.105	3.358	3.368	3.24	3.227	8.682	5.996	5.029	4.352	4.256	2.843	2.872	2.916	2.997	3.038	3.056	3.023	3.092	3.154	3.212	2.876	2.941	3.089	3.074	3.052	3.039
2	1.88	1.929	2.043	2.121	2.177	1.751	1.762	1.931	1.958	2.115	1.916	1.997	92.491	2.167	2.207	1.844	1.877	1.958	2.016	2.114	1.971	2.089	1.91	1.92	2.221	2.285	2.055	2.116	9.427	5.829	4.432	3.674	3.375	1.662	1.695	1.754	1.807	1.905	1.929	1.89	1.893	1.969	1.971	1.683	1.783	1.823	1.8	1.885	1.894
3	1.362	1.38	1.384	1.425	1.477	1.428	1.411	1.471	1.441	1.541	1.379	1.384	1.395	1.38	1.569	1.451	1.431	1.446	1.434	1.492	1.384	1.404	1.461	1.442	1.511	1.556	1.523	1.551	1.99	1.664	1.573	1.503	1.482	1.391	1.406	1.415	1.454	1.471	1.41	1.362	1.373	1.382	1.397	1.369	1.37	1.446	1.406	1.438	1.357
4	2.049	2.074	2.127	2.223	2.146	2.024	1.989	2.071	2.127	2.2	2.082	2.082	553.324	2.157	2.139	2.028	2.055	441.54	2.168	2.15	2.068	2.087	2.071	2.153	2.167	2.187	2.182	2.166	5.335	3.646	2.991	2.752	2.476	1.791	2.006	2.049	2.091	2.121	2.05	2.097	2.107	2.11	2.163	1.921	2.018	2.054	2.078	2.086	2.03
5	1.853	1.915	1.825	1.869	1.867	1.743	1.724	1.774	1.876	1.852	1.88	1.927	7.931	1.927	1.887	1.753	1.751	1.778	1.815	1.823	1.823	1.805	1.735	1.757	1.869	1.933	1.832	1.864	4.396	2.925	2.628	2.345	2.26	1.741	1.693	1.751	1.769	1.774	1.864	1.964	1.785	1.797	1.828	1.712	1.679	1.754	1.782	1.787	1.89
6	2.781	2.809	2.717	2.746	2.82	2.434	2.543	2.62	2.652	2.718	2.694	2.644	8.033	2.754	2.79	2.419	2.552	6.031	2.606	2.643	2.71	2.675	2.45	2.571	2.711	2.75	2.629	2.669	8.983	6.185	4.631	4.342	3.773	2.555	2.427	2.565	2.596	2.607	2.965	2.73	2.833	2.711	2.711	2.399	2.515	2.582	2.583	2.582	2.719
7	1.736	1.711	1.621	1.705	1.715	1.536	1.606	1.597	1.692	1.708	1.674	1.69	1.692	1.697	1.764	1.612	1.63	1.796	1.732	1.72	1.699	1.702	1.617	1.628	1.716	1.704	1.653	1.654	3.242	2.754	2.495	2.42	2.316	1.582	1.603	1.588	1.616	1.589	2.11	1.697	1.67	1.689	1.638	1.536	1.577	1.566	1.618	1.584	1.843
8	2.492	2.549	2.607	2.578	2.611	2.572	2.6	2.572	2.624	2.606	2.562	2.601	2.588	2.624	2.639	2.589	2.604	20955.573	2.657	2.661	2.551	2.599	2.617	2.603	2.676	2.695	2.679	2.704	8.082	5.277	4.181	3.775	3.609	2.312	2.409	2.5	2.528	2.58	2.47	2.478	2.517	2.554	2.561	2.332	2.409	2.492	2.575	2.589	2.456
9	1.942	1.954	1.986	2.045	2.078	1.828	1.827	1.837	1.881	1.955	1.961	1.975	2098.538	2.101	2.12	1.821	1.839	210.873	1.88	1.976	1.967	2.039	1.828	1.821	2.086	2.103	1.889	1.968	4.889	3.528	3.103	2.853	2.587	1.786	1.69	1.767	1.812	1.858	2.145	1.868	1.993	2.057	2.031	1.751	1.683	1.837	1.849	1.895	1.984
10	5.562	4.723	4.864	5.1	5.223	4.102	4.266	4.328	4.732	4.533	4.979	4.793	5.244	5.143	5.156	4.285	4.446	1076.524	5.014	4.99	4.906	4.952	4.449	4.637	5.307	5.48	5.119	5.226	9.629	8.788	8.36	7.974	7.353	4.057	4.035	4.119	4.2	4.262	7.898	4.469	4.697	4.779	4.834	4.146	4.209	4.189	4.277	4.374	6.512
11	3.866	3.721	3.719	3.747	3.703	3.509	3.552	3.52	3.514	3.584	3.853	3.711	458.922	3.783	3.734	3.507	3.525	3.549	3.685	3.711	3.781	3.712	3.511	3.535	3.768	3.786	3.579	3.594	9.055	6.194	5.333	4.962	4.666	3.418	3.437	3.437	3.481	3.517	3.973	3.927	3.62	3.648	3.635	3.422	3.442	3.518	3.494	3.559	3.971
12	1.235	1.215	1.231	1.24	1.266	1.166	1.163	1.181	1.163	1.209	1.228	1.242	1.266	1.284	1.26	1.154	1.164	330.19	1.211	1.19	1.218	1.245	1.178	1.181	1.257	1.269	1.217	1.211	2.908	2.112	1.735	1.608	1.547	1.218	1.143	1.127	1.145	1.173	1.337	1.199	1.211	1.226	1.262	1.158	1.125	1.133	1.15	1.176	1.244
13	2.395	2.406	2.447	2.436	2.479	2.418	2.348	2.339	2.415	2.437	2.413	2.415	11.477	2.497	2.484	2.426	2.372	2.35	2.422	2.415	2.408	2.418	2.445	2.364	2.451	2.479	2.425	2.439	2.875	2.57	2.52	2.459	2.441	2.386	2.358	2.325	2.337	2.345	2.363	2.371	2.393	2.433	2.417	2.402	2.275	2.307	2.324	2.357	2.38
14	1.489	1.472	1.529	1.499	1.493	1.471	1.467	1.461	1.461	1.5	1.481	1.474	158.717	1.484	1.514	1.449	1.48	1.479	1.466	1.513	1.472	1.491	1.455	1.463	1.505	1.511	1.494	1.502	2.592	2.096	1.923	1.788	1.758	1.55	1.439	1.442	1.455	1.456	1.615	1.451	1.474	1.464	1.467	1.515	1.449	1.447	1.461	1.461	1.513
15	2.379	2.399	2.432	2.396	2.453	2.343	2.365	2.361	2.366	2.368	2.393	2.409	2746.999	2.48	2.429	2.364	2.361	346.3	2.416	2.503	2.436	2.44	2.363	2.371	2.551	2.575	2.485	2.536	5.258	4.069	3.396	3.139	3.058	2.368	2.265	2.302	2.316	2.32	2.502	2.32	2.369	2.39	2.424	2.315	2.317	2.335	2.32	2.34	2.38
16	2.209	2.11	2.143	2.148	2.155	1.955	1.936	1.967	1.952	1.953	2.202	2.119	48.428	2.205	2.213	1.959	1.962	821.939	1.972	1.98	2.207	2.18	1.978	1.967	2.21	2.189	1.966	1.999	4.992	3.578	3.093	2.866	2.68	1.991	1.943	1.974	1.968	1.936	2.323	2.21	2.127	2.107	2.044	1.962	1.899	1.903	1.962	1.972	2.256
17	2.711	2.612	2.583	2.626	2.674	2.379	2.426	2.443	2.512	2.536	2.552	2.608	2.644	2.666	2.724	2.393	2.43	2.503	2.572	2.605	2.557	2.639	2.413	2.46	2.705	2.815	2.593	2.625	6.301	4.881	4.047	3.789	3.54	2.355	2.39	2.402	2.423	2.421	3.032	2.505	2.531	2.567	2.598	2.327	2.398	2.393	2.406	2.464	2.767
18	2.28	2.254	2.385	2.532	2.33	2.15	2.182	2.197	2.445	2.411	2.31	2.306	3.031	2.612	2.536	2.201	2.218	2.338	2.427	2.587	2.309	2.353	2.178	2.215	2.425	2.5	2.314	2.37	8.883	5.45	4.458	3.938	3.31	1.959	2.107	2.072	2.172	2.273	2.441	2.218	2.203	2.255	2.371	2.012	2.051	2.115	2.293	2.283	2.39
19	2.24	2.154	2.166	2.226	2.261	2.296	2.199	2.185	2.245	2.249	2.212	2.202	312.062	2.239	2.328	2.339	2.22	2.177	2.279	2.275	2.249	2.24	2.299	2.288	2.261	2.24	2.298	2.238	2.27	2.29	2.26	2.262	2.24	2.63	2.159	2.161	2.182	2.172	2.278	2.143	2.143	2.185	2.218	2.489	2.158	2.151	2.194	2.188	2.251
20	1.239	1.235	1.258	1.28	1.259	1.102	1.111	1.172	1.202	1.19	1.227	1.232	2.402	1.251	1.309	1.106	1.106	1900.182	1.205	1.214	1.236	1.245	1.109	1.109	1.275	1.287	1.189	1.172	4.082	2.736	2.176	1.935	1.761	1.173	1.091	1.107	1.108	1.113	1.314	1.237	1.232	1.233	1.23	1.114	1.134	1.155	1.146	1.122	1.248
21	2.674	2.823	2.716	2.701	2.835	2.508	2.572	2.675	2.809	2.716	2.745	2.8	698.882	2.883	2.907	2.648	2.632	2.672	2.702	2.887	2.772	2.768	2.63	2.627	2.787	2.814	2.751	2.707	6.582	4.629	3.856	3.543	3.375	2.314	2.408	2.579	2.581	2.677	2.633	2.715	2.706	2.689	2.744	2.396	2.471	2.553	2.595	2.696	2.677
22	1.505	1.487	1.577	1.571	1.567	1.484	1.488	1.508	1.597	1.625	1.519	1.532	1.914	1.623	1.64	1.538	1.543	1.539	1.572	1.59	1.554	1.56	1.534	1.548	1.578	1.624	1.591	1.59	5.714	3.759	3.013	2.576	2.439	1.514	1.462	1.467	1.489	1.5	1.598	1.484	1.49	1.515	1.531	1.486	1.456	1.469	1.5	1.519	1.523
[truncated: 9 more columns]
