# Supplementary material for: Real-Time Forecasting from Wearable-Monitored Heart Rate Data Through Autoregressive Models
Source: J Healthc Inform Res. 2025 Mar 7;9(2):154–73. doi: 10.1007/s41666-025-00191-y (PMC12037944; doi:10.1007/s41666-025-00191-y)
Supplement: Supplementary file 1 — (zip 93 KB) [file 41666_2025_191_MOESM1_ESM.zip › HR_forecast-main/MMASH_MAE_window_15_day.csv]

user_id	(0, 0, 0)	(0, 0, 1)	(0, 0, 2)	(0, 0, 3)	(0, 0, 4)	(0, 1, 0)	(0, 1, 1)	(0, 1, 2)	(0, 1, 3)	(0, 1, 4)	(1, 0, 0)	(1, 0, 1)	(1, 0, 2)	(1, 0, 3)	(1, 0, 4)	(1, 1, 0)	(1, 1, 1)	(1, 1, 2)	(1, 1, 3)	(1, 1, 4)	(2, 0, 0)	(2, 0, 1)	(2, 0, 2)	(2, 0, 3)	(2, 0, 4)	(2, 1, 0)	(2, 1, 1)	(2, 1, 2)	(2, 1, 3)	(2, 1, 4)	(3, 0, 0)	(3, 0, 1)	(3, 0, 2)	(3, 0, 3)	(3, 0, 4)	(3, 1, 0)	(3, 1, 1)	(3, 1, 2)	(3, 1, 3)	(3, 1, 4)	(4, 0, 0)	(4, 0, 1)	(4, 0, 2)	(4, 0, 3)	(4, 0, 4)	(4, 1, 0)	(4, 1, 1)	(4, 1, 2)	(4, 1, 3)
1	6.671	6.049	6.246	6.336	2901513198.451	5.505	5.172	5.93	5.864	314731420330.708	5.423	5.945	6.332	6.243	1091508755392.573	5.543	5.578	5.918	6.063	16072947486.724	6.067	6.533	6.804	6.956	16268426137788.057	5.868	6.141	6.749	305271.817	15.867	6.684	7.463	7.37	64.21	109.14	6.31	6.523	7.392	299.46	8.629	7.313	8.23	1611.751	14.95	9.251	7.118	7.944	1670.2	9.883
2	4.812	4.512	4.723	5.406	379875006.907	3.873	3.877	4.263	3910.537	6207471961.822	4.076	4.374	4.742	489.414	6889880399.881	4.118	4.261	4.474	4.989	3361871482.642	4.36	4.838	5.3	5.701	1.5964792901321035e+127	4.492	5.029		6.593585161575931e+161		4.896	5.471	5.473246746584348e+134	3.1709896192705878e+147	2.621221093049948e+92	4.925	5.216		9.75591053807148e+160		6.377	6.904	1.6382641758676323e+151	4.2072076067486196e+139	2.411787676475586e+103	6.685	6.805
3	9.124	7.365	7.17	6.748	11144089539.449	4.806	5.103	5.287	6.249	23991248444.333	5.557	6.183	7.033	6.52	1234518607341168.5	5.261	5.49	6.018	6.094	18250039265.259	6.452	7.145	7.314	7.631	11580071470.642	5.65	5.922	7.014	2781676159124.159	7.139	7.268	7.981	8.595	38.708	10.082	6.425	7.489	7.845	926005.599	9.043	8.112	8.626	36.891	11.122	9.769	7.671	8.978	1789.669	2803347.863
4	6.383	5.012	4.999	4.859	377428193.409	3.968	4.363	4.538	4.722	236771242051.424	4.433	4.718	4.977	5.245	20217091800.663	4.445	4.606	4.941	5.033	192087004634.302	4.75	5.361	5.498	5.582	199232166610.959	4.585	4.853	5.636	4.409610120694716e+16	17.591	5.257	5.65	5.691	71.063	15.127	4.934	5.34	5.618	301.135	7.226	6.067	6.515	2106.722	7.09	7.375	5.583	6.328	674.123	2493.375
5	6.7	5.792	6.196	6.05	214311724457.321	4.941	5.244	5.431	5.58	18857082598.496	5.181	5.718	6.113	6.219	290976439579196.6	5.215	5.366	5.372	5.917	23179177329.127	5.79	6.37	6.751	7.462	118814094205.163	5.394	5.48	6.138	5.290462796078894e+16	584842339.961	6.238	6.686	6.968	39.513	30.914	5.98	6.301	6.81	8.533	8.098	6.662	7.288	14543.902	9.142	8.667	6.876	7.385	259.41	5.1432452631982753e+138
6	7.659	6.243	6.537	6.779	2069207885.307	5.382	5.894	6.328	6.877	27937792587.367	5.693	6.078	6.876	7.004	32216706975765.367	5.747	5.988	6.297	7.288	175312563741.404	6.161	6.959	7.707	7.591	36572626496.856	6.235	6.688	7.492	2609472.506	649.898	7.108	8.064	8.432	28.75	36.975	7.083	7.828	8.349	10.902	9.156	8.507	9.026	4061.841	12.52	10.21	7.868	8.501	386.906	2.0592257165460776e+120
7	6.383	5.433	6.196	6.161	2911432268.787	4.848	5.119	5.699	5.875	20160048901.678	5.314	5.759	6.506	7.001	1534700707475.135	5.036	5.383	5.99	6.435	12404046954.576	5.757	6.216	7.081	7.265	292666879721.3	5.586	6.138	6.821	865036107.635	8.465	6.395	7.029	7.531	71.4	8.979	6.385	7.101	7.602	1428164558365.583	8.567	7.774	8.553	1284.749	8.867	9.271	7.303	7.745	138.687	1.364076852586892e+132
8	5.589	5.239	5.644	6.776	2330051721.039	4.914	4.918	5.18	834526.811	40374455510.899	4.94	5.276	5.769	6.321	3189996378972.366	5.21	5.091	5.231	5.55	15041429916.581	5.38	333082913145.459	50.293	183.731	373356502668.355		5.688159626354421e+147	6.087	4739091.676	48.397	8.186214605026741e+159	523110662815.701	1704908501588345.5	164.478	2.012471107488289e+128		1.0004161281350044e+145		3385005914.92	45.671		2473264075069.539	1198003877701.52	80.626	8.447	3.646425393430554e+119	5.1616218663500025e+158	797429747172.151	514961450870613.8
9	15.385	10.476	1144.302	9.567	12252060378.655	7.636	7.943	8.001	609664.794	23835728821.181	9.348	8.432	34.073	375384339887.431	80833653538.788	8.097	8.878	13.853	9.674	140074394099.856	9.276	2.7422529667358343e+134	493391545743.975	1.6226532968803914e+127	74989720995.922	9.654138300224628e+159	5.279023003296751e+155			3614.737	10.596	80014986208.409	1.7313474109946994e+83	3.2265476154260046e+120	71486572.758	1.1832342717611134e+72	2.851102177667356e+125			357.444	3.050689798258688e+140	66112451518.664	1.5011281775155655e+140	7.013492762280385e+149	28.814	2.9123168633972347e+174	1.1841726912115847e+139
10	4.587	4.163	4.273	4.419	555048160.375	3.518	3.564	3.764	3.926	6972450240.32	3.7	4.059	4.317	4.424	14855175537.592	3.623	3.706	4.012	4.198	5762715991.511	3.894	4.328	4.584	4.709	84834540303.933	3.832	3.989	4.36	5913234.221	10754.65	4.318	4.584	4.728	13.832	5.605	4.2	4.439	4.468	6.732	5.085	4.794	5.146	107.023	6.966	5.492	4.697	4.898	185.254	6.64
11	5.299	4.662	5.318	7.063	3029775659.588	4.276	4.434	4.56	617.886	67043758147.194	4.189	4.362	22.098	137.592	196351647008.124	4.519	4.545	4.56	4.744	12238714071.28	4.697	23365320209.121	5.085	5.52	2673223326.887	193599694241.924	1.1295536296267583e+151	5.896845187724038e+170	5.2338694979755635e+65	3.247631782579245e+143		55564544453.215	7.265099264275868e+132	3.670050993957606e+20	7.543	7.206117728106768e+167				6.43	5.937623455715064e+140	2.0956549074895636e+127	1.0361721744926661e+157	2.1103604003882425e+30	8.148				7.02637676210237e+161
12	4.561	3.661	3.672	3.803	1884640653.092	2.739	3.126	3.176	3.283	78463729741.403	3.099	3.311	3.324	3.647	2825717340.414	2.798	3.081	3.207	3.42	236471050137.355	3.153	3.413	3.582	4.03	3451548952844.417	3.045	3.304	3.63	1045406.153	149.111	3.453	3.84	3.961	8.789	10.029	3.442	3.717	3.848	933.232	4.545	3.951	4.396	130.011	5.735	5.127	4.031	4.532	51.228	24.411
13	6.698	5.586	5.383	9.935	2334634501.275	4.22	4.583	4.885	453036.333	1173210885.827	4.963	5.183	5.473	5.455	138021614753025.4	4.552	4.899	5.096	5.446	26945649083.752	5.407	5.875	6.31	2109626689298.902	12991587094.013	4.917	5.289	5935339863659.186	1169970416.385	2.976493559751502e+128	5.959	6.441	8.089905401519726e+157	1401442734506.085	9.704404025550649e+121	5.95	6.157		1745.913	8.259	7.213	7.825	3.367691417316773e+123	1062726228467.224	8.377	3.913052058839784e+151	3.2190488126638255e+157		9.288
14	2.565	2.356	2.432	2.535	1246831508.974	2.286	2.21	2.472	2.54	19850950541.304	2.24	2.501	2.754	2.82	7.726533470979703e+17	2.279	2.33	2.572	2.729	970048803.321	2.453	112.948	2.945	3.055	1.2054756014530678e+133	2.488	2.599	2.898	7.799	12615678.1	2.731	3.027	3.222	10.059	2.512400034154868e+154	2.727	2.95	3.223	11.473	7288470.084	3.126	3.412	1388.334	4.655	4.198	3.306	3.568	379.845	4.126
15	3.539	3.29	3.575	3.811	1400933196.736	3.0	2.854	3.032	3.382	11171093926.869	2.971	3.383	3.604	3.862	51606654658.322	2.979	2.899	3.158	3.582	31392631597.41	3.304	3.674	4.136	4.237	4481608766427100.0	3.054	3.266	3.73	1100090281.13	4153502.48	3.793	4.115	4.312	26.003	1.3453558499233586e+123	3.383	3.693	3.781		4151617.987	4.295	4.538	1259.202	5.09	260638879596.283	3.871	4.351	1698.193	4.989
16	3.584	3.276	3.417	3.561	7009361862.783	2.75	2.874	3.074	3.251	97251975583.948	2.965	3.126	3.563	3.683	9886530690.295	2.9	2.951	3.269	3.548	5724814683.452	3.111	3.349	3.661	3.968	4954811785.283	3.0	3.206	3.53	3.7627744154546494e+23	1122.139	3.349	3.541	3.881	37.738	4.809	3.388	3.473	4.022	978.766	4.432	3.749	4.243	51.889	6.124	5.086	3.773	4.063	42.683	23.543
17	9.937	8.375	8.927	13.927	4541986830.305	6.82	6.129	10.642	32.799	21622616374.855	6.836	7.289	7.707	8.209	1299376782203.42	6.43	6.575	7.35	7.249	495989370413.976	7.253	21736029936.231	8.38	8.604	18617472181778.05		1.613803362562361e+137		7.32193855747828e+165	24.058	1.2885841564304123e+163	2.584611750553675e+125	1.487554350845575e+144	2.7415227404030333e+125	27.065				2.934993551330693e+161	10.441	4.633263268102966e+125	310239797444.229		3750256753339.215	10.695	4.749320681746225e+170			4.922022631890861e+161
18	4.643	4.386	4.29	4.675	1215153187.173	4.282	4.182	4.458	4.527	108272047035.627	4.112	4.346	4.483	4.968	18694524291382.45	4.331	4.441	4.75	4.71	9.369682469856712e+17	4.587	4.864	5.206	5.314	11004995678.009	4.617	4.883	5.215	135.289	9320350646.511	4.797	5.343	5.64	212.858	9.435	4.919	5.141	5.636	2997.114	5.870947198010461e+136	5.6	6.207	26.536	10.519	6.926	6.109	6.344	62.766	7.15446799831786e+82
19	4.507	3.802	3.957	6.342	3069293228.244	2.718	2.947	3.186	857.443	49541104109.107	3.005	3.307	3.504	3.755	142380248555891.2	2.962	3.112	3.519	3.78	1624163574.067	3.513	3.66	4.307	4.674	6690479070.428	3.42	5.3	3.774	649.431	6.943497380263316e+137	4.346	4.644	4.713	9.033	9.261	4.495	4.519	4.567	2678777.332	249151556.631	6.333	6.956	1963.888	10.805	6.386	7.028	6.95	2821.254	8.547
20	3.118	2.814	3.245	3.339	6687379326.817	2.705	2.78	2.959	3.098	6372744425.988	2.842	3.12	3.376	3.465	2838076918190.897	2.933	2.877	3.013	3.169	8930791708.273	3.091	3.327	3.572	3.798	2.4273259780512826e+35	3.043	3.069	3.419	1420122787515.322	176249262.469	3.355	3.649	3.831	22.125	4.572886153065863e+124	3.096	3.286	3.85	182.033	863306449.754	3.796	4.147	1373.181	5.061	4.633	3.558	4.099	145.5	303849539759494.2
21	6.721	5.542	5.132	5.608	1369500946.314	4.164	4.307	4.405	4.424	3563901198.523	4.626	4.697	4.997	5.185	1042637690229872.0	4.319	4.429	4.756	5.064	3.720825354732723e+22	5.022	5.275	5.565	5.49	1053679115575.366	4.597	4.858	5.89	8.962	333122226420.036	5.109	5.8	6.084	42.94	38.123	4.987	5.589	6.37	14275.927	6.737	5.61	6.53	20913.123	7.437	7.509	5.823	6.414	1667.381
22	5.21	4.586	5.277	5.385	2014539382.994	4.55	4.422	4.652	5.065	3309051989.173	4.581	4.719	5.262	5.545	24391880107.851	4.601	4.487	5.006	5.571	445139431476.71	4.993	5.463	6.074	6.557	98741970116.613	4.883	5.115	6.07	20157540.278	7.595	5.724	6.406	6.728	46.664	9.592	5.643	5.993	6.9	309549303421401.6	8.028	6.726	7.74	4478.226	8.18	9.214	6.635	7.603	88.579	133496016016.173
[truncated: 9 more columns]
