# Supplementary material for: Real-Time Forecasting from Wearable-Monitored Heart Rate Data Through Autoregressive Models
Source: J Healthc Inform Res. 2025 Mar 7;9(2):154–73. doi: 10.1007/s41666-025-00191-y (PMC12037944; doi:10.1007/s41666-025-00191-y)
Supplement: Supplementary file 1 — (zip 93 KB) [file 41666_2025_191_MOESM1_ESM.zip › HR_forecast-main/MMASH_MAE_window_15_night.csv]

user_id	(0, 0, 0)	(0, 0, 1)	(0, 0, 2)	(0, 0, 3)	(0, 0, 4)	(0, 1, 0)	(0, 1, 1)	(0, 1, 2)	(0, 1, 3)	(0, 1, 4)	(1, 0, 0)	(1, 0, 1)	(1, 0, 2)	(1, 0, 3)	(1, 0, 4)	(1, 1, 0)	(1, 1, 1)	(1, 1, 2)	(1, 1, 3)	(1, 1, 4)	(2, 0, 0)	(2, 0, 1)	(2, 0, 2)	(2, 0, 3)	(2, 0, 4)	(2, 1, 0)	(2, 1, 1)	(2, 1, 2)	(2, 1, 3)	(2, 1, 4)	(3, 0, 0)	(3, 0, 1)	(3, 0, 2)	(3, 0, 3)	(3, 0, 4)	(3, 1, 0)	(3, 1, 1)	(3, 1, 2)	(3, 1, 3)	(3, 1, 4)	(4, 0, 0)	(4, 0, 1)	(4, 0, 2)	(4, 0, 3)	(4, 0, 4)	(4, 1, 0)	(4, 1, 1)	(4, 1, 2)	(4, 1, 3)
1	5.007	4.22	4.081	4.343	2697717591.842	2.843	3.035	3.33	638.51	9152778287.088	3.946	3.922	4.403	4.738	492613474984.044	3.387	3.87	4.258	6.848	1030676120.577	4.87	5.296	6.32	6.475	1.0611501760037611e+132	4.304	4.798	5.693	6970299.43	2018348272.049	5.747	6.139	6.362	41.483	3.012767359802346e+134	5.074	5.57	6.084	164468847.975	1290004.805	7.862	9.084	31.64	7.685	2.077244371795279e+29	6.296	6.994	17.44	2.6200615046905163e+118
2	4.636	3.816	29.712	15930909.135	2286181363.87	1.662	1.969	8.216	365946392.041	4067818112.292	2.008	2.439	23397791.409	4.561	7761478934.504	2.313	2.464	3.051	3.124	15295080811.312	2.772	3.074	3.819	3.906	4.844735092788953e+186	6.54979097774292e+138	20098446560886.01	3.624	674378.331	56293050472070.23	4.746	4.745	5.052	38.102	4.899357483510591e+129		1.05053750120207e+65	4.686	4755.189	1.710953018168104e+163	5.336	6.152	166168.843	10.821	3.1369299549750235e+118			73.0	194.444
3	1.543	1.587	1.688	1.856	1132576426.631	1.391	1.451	1.541	1.678	10763628805.98	1.733	1.787	2.148	2.331	49105357006.158	1.543	1.69	1.799	2.7815072380500085e+160	61948734352.474	2.09	2.159	2.541	2.865	1.1311318128646823e+83	1.998	2.15	2.444	5.211895160986629e+129	3.636763855657345e+138	2.334	2.565	2.844	21.927	1.5145685973247446e+132	2.476	2.992	3.209		1664661105527.074	2.836	3.305	30.099	7.24	4.842536052611085e+148	3.391	3.502	62.911
4	4.288	3.775	8343.724	31407848.609	7253669926.72	1.791	1.927	11.608	821254.015	12265040481.021	2.331	2.65	3.557	617497036.618	29997063756.765	1.98	2.433	2.67	2.9	3.753202949364185e+105	2.952	3.244	3.433	3.9	6928386263.248			3.231	446.305	8.521937465930107e+148	3.203	441050791766.052	3.561	179.597	50.187			4.011	2831837.22	8.521937465930107e+148	4.382	1.5802625210412002e+119	5.031417027036202e+103	6.535	6.587			269.764	7.572
5	2.134	1.927	1.988	2.153	696370821.273	1.745	1.856	2.062	2.018	17965881300.369	1.788	1.964	1.928	63883000806.271	8131305799.243	2.046	2.108	2.248	2.425	1169087868.77	2.118	2.292	2.59	2.129305945888051e+133	13063916110114.676	2.223	2.348	2.627	252214981228.791	488306079.604	2.411	2.715	2.869	2.2873704105822963e+132	3.2457912506763893e+136	2.455	2.647	3.003	19601.061	108676.947	2.938	3.162	308.7	4.1705149016262254e+127	2.954833840260337e+49	2.972	3.345	7.399	9.473
6	3.507	3.19	3.104	3.036	5198804971.722	2.555	2.469	2.835	2.764	7212300662.033	2.626	2.775	3.063	2.816	3087060114235.262	2.549	2.733	2.908	2.933	50755987150818.63	2.755	3.294	3.134	3.4	7.636378058940042e+94	2.783	2.954	3.197	3510875284.406	2.272927750159987e+128	3.031	3.315	3.553	23.044	1.8740655530816426e+146	3.083	3.185	3.569	5.14757794263626e+108	2.3541667722677464e+145	3.427	3.794	122.594	4.18	4.217	3.393	3.598	1523.436	2040.73
7	1.861	1.944	2.111	2.198	300623346.38	1.582	1.643	1.72	173.379	5639115082.288	2.414	2.348	3.122	2.447637363064479e+129	6722001920101.492	1.869	2.568	3.374			2.646	2.931	1.771893169636564e+107	6.644319448154744e+35	3.2135400772977364e+81	2.747	3.089	4.307			5.272	5.505	6.990621175543503e+142	8.666469244452943e+176	5.6701112071003644e+147	5.713	6.062	5.236			33.993	10.017		1.1783754101323814e+39	2.531604260210412e+139	29.875	30.005	26.346
8	4.414	3.763	1059.837	15907088866.465	2623072360.63	2.312	2.701	82.567	5743143.537	1108971332.82	3.219	107344521131.692	30414206914.797	4209782849.998	49063859667.778	2.712	2.96	3.022	2.251929011905002e+138	22817744949.452	4.159	1.0071048323625054e+149		1.2179950498062876e+110	4.7337459594233806e+144	1.9096319139816508e+141		8.431088161731051e+164		24052675692.379	5.222	4980816474.724	5.09668738688264e+136	9.472936348847887e+139	2.5212147631764547e+146	3.22068801979913e+150				4753.071	6.861	2.424646330421577e+129	1.5515316752378136e+139	1.5420415490552264e+128	7.34	1.808440478942045e+88
9	2.064	2.03	2.17	2.289	1336343452.696	1.786	1.933	2.115	2.142	6562862961.942	2.231	2.39	2.69	2.831	1876243863307553.5	2.089	2.347	2.61	2.712	174685411954.419	2.428	2.66	3.33	3.812	7.893930657080482e+26	2.712	3.049	3.641	19039.018	936558719.391	3.693	3.703	4.428	5.129195866397734e+41	5.618760301507092e+134	3.39	3.893	4.06	14163550.679	63724756.281	4.548	5.017	782.008	7.08	3.3644590731347286e+33	4.696	4.975	237.035	246.822
10	4.383	4.95	5.102	5.306	4409339382.788	4.061	4.323	4.814	5.893	51623537219.354	4.896	5.144	5.625	5.608	11313520512.824	4.694	5.738	6.413359256112748e+21	6.092	9.316694361384822e+125	5.359	38594346096.582	7.242	7.246	56584518465.988	6.228	6.93	8.722	1.826786464805038e+87		31982517019.041	3.3811014206006823e+34	8.002	999.928	5.584721765709192e+26	6.914	7.366	10.347	26261611949458.26		2.185621705799656e+21	1.4995898770378394e+44	84.308	28.754	3124103489.619	11.034	11.109	434.919	7.066761967364828e+150
11	4.369	4.025	4.26	4.828	1681676438.099	3.418	3.768	3.637	3.741	3824966672.206	3.731	3.972	4.378	4.313	3836750130.76	3.552	3.861	3.938	4.176	7845308764.689	4.041	4.383	4.879	5.349	2.7824095027344085e+135	3.744	4.138	4.532	16050134.45	63684.441	4.332	5.14	5.138	32.455	5.689507908677605e+97	4.199	4.427	4.903	13.641	54080.588	5.187	6.544	114.788	6.847	1.3979803260319728e+151	4.769	5.316	715.251	13.98
12	1.418	1.416	1.499	1.576	154224905.953	1.218	1.197	1.408	1.464	1312827302.42	1.305	1.366	1.499	1.499	2788190641162980.5	1.359	1.312	1.603	1.56	4504904476.587	1.477	1.583	1.749	3.0356338603025813e+143	8.870402953828554e+145	1.495	1.506	1.757	1544886821.489	4966237390.725	1.716	1.799	1.921	3.0544594639385945e+54	2.351154940558177e+134	1.665	1.756	1.834	6.356172039243021e+102	39582972.884	1.886	2.055	8378.822	1.916757875961553e+88	1.1946696157580046e+120	2.205	2.144	406.464	35.842
13	2.588	2.497	2.739	2.856	2586031832.897	2.386	2.537	2.786	2.975	62115257850.37	2.856	3.101	3.4	3.547	5.419262942449979e+54	2.925	3.127	3.886	4.185	1.847066395417755e+127	3.623	3.654	4.469	5.683	2.9927033969517023e+82	3.305	3.556	4.786	2791738.992	1.8470667598965776e+127	4.777	5.096	5.959	28.033	2.381420227269676e+138	4.66	5.626	6.449	1425866.456	1.847066395417755e+127	6.528	7.253	55.566	20.008	7581450397724.856	7.716	7.562	490.644	1682.087
14	1.648	1.704	2.508	81.849	189768247.815	1.55	1.523	1.627	1.737	2795771631.536	1.601	1.74	1.959	124655503363.305	283402734094.003	1.742	1.864	1.908	2.021	78734599.289	1.846	3.654	2.226	266255771786.826	1.851214652900196e+100	2.048	2.088	1.0693651140196524e+16	4.692	622485853.268	2.145	2.228	2.32	4.093707964909072e+116	1.2022183122939384e+80	2.451	2.342	2.569	597.872	3864.27	2.711	2.729	349.199	1.5016421551998756e+140	2.931	2.793	3045653575477.976	3.0798472793364997e+77	17.366
15	3.217	2.816	2.982	3.076	1351993704.197	2.368	2.447	2.712	2.65	5299673175.311	2.564	2.915	2.915	3.48	2454975111810.232	2.582	2.797	2.96	2.962	368635584.14	2.906	3.327	3.317	3.459	4.580365616625586e+74	2.819	3.242	3.383	5.8610853642906416e+20	74086226.154	3.259	3.667	3.864	9.064	7.323551398458558e+120	3.303	3.546	3.915	8.859827217891256e+134	9.181866098672623e+149	3.766	4.3	8.544	6.187	5.537319639939794e+83	3.959	4.353	228.196	4.436093590518399e+20
16	1.989	2.055	2.277	2.441	1464538705.495	1.991	2.076	2.268	2.498	11080123946.147	1.974	2.343	2.49	2.858	68755244394776.43	2.164	2.349	2.485	2.79	6130726977556.965	2.312	2.523	2.876	3.031	9.515672916619784e+111	2.487	2.605	2.885	4.434318764915189e+16	6137082.621	2.819	3.265	3.641	21.787	3.9823592316513045e+98	2.812	3.026	3.349	3029664.187	4.911158251601375e+136	3.492	4.014	158.657	9.544	2.175977217905428e+119	3.733	4.138	152.26	70467.185
17	2.633	2.735	3.021	3.195	1789757411.524	2.355	2.649	2.896	1522667.21	79634332087.546	3.266	639013814619.75	3.979	775763826436.259	172047765377.142	3.265	3.607	4.371	7.523	1123652850.064	4.418	1276626640281.26	4.103	775838399360.427	1.3953043017109046e+16	4.355	4.944	5.971	1.5714984226630512e+71	3778845502.023	5.831	6.729	6.555	770676611591.936		6.203	6.951	7.958	6.26184881933634e+152	8.127201883332087e+117	8.839	9.665	2126605186.61	3.552378753032085e+141	8.227975268294193e+115	9.192	9.732	60.196	122.71
18	3.944	3.02	2.914	2.798	1774873689.963	1.964	2.202	4.858	18606593324.954	15170961920.668	2.257	2.574	2.692	2.839	5.0738113247449874e+171	3.133	4.389	5.546	8.902	2878042869334065.0	13.27	2.292528253370357e+124	9.186358030038899e+42	1.2525077459857445e+102	1.916168534456068e+137		1.7488168251967416e+141		2.3444414081341384e+155	7958234162.109	5.96641630192961e+166	5.892068901966294e+153	2.7938564776289883e+140	2.522972586144622e+103	1.6752306842537435e+145		3.0568936461861037e+75		6446310.353	7872632939.027	3946313722927.092		6.149368539387127e+175	1.906265253678983e+127	4.4				10028511.215
19	2.128	2.4	2.668	5.633	3115095731.389	2.63	2.276	2.567	48201.602	11074695364.468	2.357	33159914975.843	2.98	2.919	13115319804567.469	2.669	2.506	2.837	3.19	2886684764.263	2.564	522700487521.297	3.246	3.3	8.536089010013631e+129	2.728	2.88	3.062	3791082525.448	507821599.435	2.99	3.471	3.652	13.561	1.0677005736040386e+135	2.996	3.114	3.537	198.931	1937887.41	3.603	3.986	2161.289	4.278	94.243	3.376	3.656	46224.939	340697200.151
20	1.84	1.59	1.581	1.661	212456253.55	1.173	1.147	1.249	1.429	1882355387.449	1.324	1.389	1.584	1.692	1626624200.755	1.222	1.271	1.329	1.609	1.949240278755168e+142	1.436	1.557	1.779	2.42	3.05271186806683e+126	1.342	1.561	1.608	1.0239973302151688e+128	186710821535.251	1.602	1.816	2.029	15.811	1.0946094082030052e+148	1.488	1.63	13.791	245.149	105607529060.243	1.92	2.22	925.983	2.569	4.429657495965141e+138	1.72	1.902	135.041	67.765
21	3.673	3.045	2.95	3.31	1981731688.765	2.336	2.606	2.714	2.813	7242270699.624	2.698	2.855	69452708.771	2.948	3867411713431.99	2.599	2.75	2.921	3.062	519567305246.933	1.8029260352758868e+162	3.041	80336784846.35	3.559	275855194390.957	2.864	3.111	3.236	3.6669166828617326e+82	132801932670.212	29090018535.879	3.341	1.1855321279237364e+114	50.661	14041984147665.203	3.376	3.282	3.534	13674.426	128835317778.584	21279632600.432	3.997	2.0939348074636062e+143	11.225	8.867401551785942e+25	3.952	3.98	236.327	5.286
22	1.781	1.753	2.154	1209.259	89570090.995	1.518	1.675	1.857	197305.989	110847854480.314	1.687	1.801	1.81	2.096	49293667493.301	1.968	2.009	2.148	771.851	15059689182.058	2.183	2.236	2.276	3.052	6.537950786632417e+126	2.263	2.226	2.483	241044775548364.3	1.1696427062898788e+120	2.29	2.395	2.783	147.343	6.355224366386852e+126	2.583	2.537	3.003	140745.311	8.449141438695724e+51	2.821	3.193	9107.602	145.253	7.86777447388296e+137	3.309	3.308	318.763	2.294106110025736e+48
[truncated: 9 more columns]
