# Supplementary material for: Real-Time Forecasting from Wearable-Monitored Heart Rate Data Through Autoregressive Models
Source: J Healthc Inform Res. 2025 Mar 7;9(2):154–73. doi: 10.1007/s41666-025-00191-y (PMC12037944; doi:10.1007/s41666-025-00191-y)
Supplement: Supplementary file 1 — (zip 93 KB) [file 41666_2025_191_MOESM1_ESM.zip › HR_forecast-main/MMASH_MAE_window_30_day.csv]

user_id	(2, 0, 0)	(2, 0, 1)	(2, 0, 2)	(2, 0, 3)	(2, 0, 4)	(2, 1, 0)	(2, 1, 1)	(2, 1, 2)	(2, 1, 3)	(2, 1, 4)	(3, 0, 0)	(3, 0, 1)	(3, 0, 2)	(3, 0, 3)	(3, 0, 4)	(3, 1, 0)	(3, 1, 1)	(3, 1, 2)	(3, 1, 3)	(3, 1, 4)	(4, 0, 0)	(4, 0, 1)	(4, 0, 2)	(4, 0, 3)	(4, 0, 4)	(4, 1, 0)	(4, 1, 1)	(4, 1, 2)	(4, 1, 3)	(4, 1, 4)	(5, 0, 0)	(5, 0, 1)	(5, 1, 0)	(5, 1, 1)	(10, 0, 0)	(10, 0, 1)	(10, 1, 0)	(10, 1, 1)	(0, 0, 0)	(0, 0, 1)	(0, 0, 2)	(0, 0, 3)	(0, 0, 4)	(0, 1, 0)	(0, 1, 1)	(0, 1, 2)	(0, 1, 3)	(0, 1, 4)	(1, 0, 0)
1	5.464	5.79	5.915	6.365	6.531	5.532	5.602	5.89	6.237	6.227	5.515	5.665	6.154	6.62	6.688	5.536	5.69	6.013	6.553	6.37	5.721	6.02	502.003	6.355	7.024	5.675	5.925	1619.306	6.393	6.617	5.938	6.503	6.055	6.171	8.285	8.969	8.208	8.908	8.019	6.426	6.216	6.193	6.262	5.505	5.307	5.509	5.691	6.033	5.228
2	4.027	4.286	4.561	4.956	5.019	3.983	4.07	4.23	4.577	4.776	4.245	4.528	5.004	4.901	5.133	4.104	4.174	4.413	4.594	4.857	4.604	4.996	2605.899	5.235	5.66	4.314	4.55		4.931	5.26	4.751	5.152	4.584	4.796	6.985	7.494	6.839	7.447	6.041	5.121	4.803	4.696	4.674	3.873	3.793	3.792	4.027	4.322	4.15
3	5.453	47.478	6.107	6.173	6.485	5.12	5.347	5.866	6.221	6.445	5.506	5.874	6.32	6.409	7.1	5.256	5.43	6.064	6.254	6.949	5.736	5.823	68579.523	6.437	7.241	5.553	5.757	605.92	6.427	6.718	5.832	6.267	5.929	6.038	8.524	8.967	8.441	8.69	10.027	7.771	7.083	6.349	6.157	4.806	4.919	5.501	5.651	5.916	5.452
4	4.145	4.357	4.844	5.178	4.949	4.184	100.216	4.627	4.722	4.692	4.356	4.71	4.823	5.207	4.988	4.317	4.39	4.678	5.036	4.771	4.556	4.73	59169.905	5.202	5.236	4.478	4.575	486.564	5.008	4.94	4.684	4.913	4.557	4.739	7.214	7.96	6.452	7.442	7.452	5.373	4.888	4.875	5.053	3.968	4.14	4.261	4.513	4.541	4.076
5	5.211	5.413	5.427	5.912	5.971	5.066	5.073	5.36	5.466	5.709	5.351	5.636	5.537	6.148	6.046	5.204	5.38	5.637	5.836	5.955	5.396	5.849	1130.533	6.504	6.559	5.482	5.583	183.187	6.027	6.502	5.941	6.259	5.622	5.84	8.397	8.635	8.106	8.527	7.074	5.701	5.495	5.562	5.729	4.941	5.091	5.031	5.305	5.346	4.944
6	6.052	6.543	6.947	6.985	7.192	5.7	6.071	6.463	6.825	6.778	6.376	6.745	6.866	7.255	7.313	6.042	6.406	6.734	7.163	7.422	6.861	6.951	3607.899	7.627	7.478	6.38	6.659	36361.236	7.138	7.655	7.119	7.138	6.832	6.88	10.912	12.435	10.242	11.326	8.778	6.652	6.447	6.608	6.655	5.382	5.621	6.053	6.358	6.469	5.71
7	4.792	4.978	5.414	5.441	5.494	4.922	5.075	5.191	5.767	5.806	4.972	5.028	5.253	5.755	5.687	5.007	5.187	5.536	5.789	5.921	5.114	5.376	110.432	5.914	6.325	5.254	5.407	1785.551	5.842	6.255	5.299	5.452	5.495	5.694	8.774	9.218	8.51	9.689	6.266	5.267	5.309	5.326	5.518	4.848	4.921	4.977	5.04	5.431	4.755
8	5.091	5.109	5.535	5.915	6.131	4.83	5.131	5.406	5.674	5.611	5.099	5.363	5.608	5.89	5.934	5.144	5.331	5.604	5.712	5.693	5.376	5.709	148.551	6.163	6.183	5.307	5.484	21206.478	5.667	6.018	5.438	5.874	5.522	5.624	7.732	8.323	7.241	7.657	6.607	5.297	5.349	5.621	5.651	4.914	5.124	4.874	5.389	5.508	4.948
9	9.495	9.308	9.358			7.5	8.108				8.829	9.227				7.941	8.368				9.101	9.188	44472766363.923								9.313	10.124			21.149	21.927			19.618	12.672	11.29	10.177	11.41	7.636	7.804	8.135	8.607	8.692	9.143
10	3.685	3.812	4.038	4.156	4.302	3.57	3.668	3.852	3.895	3.932	3.795	4.012	4.253	4.165	4.402	3.676	3.744	3.983	3.952	4.105	3.96	4.1	36.077	4.377	4.385	3.748	3.828	3.943	4.023	4.407	4.059	4.253	3.931	4.098	5.314	5.542	5.175	5.643	5.251	4.262	4.131	4.127	4.186	3.518	3.527	3.439	3.705	3.884	3.598
11	4.319	4.488	4.733	4.956	5.069	4.328	4.453	4.295			4.388	4.522	4.883	5.134	5.062	4.359	4.443	4.438			4.648	4.609	264.406	5.325	5.187	4.449	4.652	4.608			4.663	4.794	4.801	4.794	10828.969	10828.652			5.403	4.441	4.529	4.535	4.723	4.276	4.406	4.295	4.319	5.248	4.19
12	2.978	3.177	3.305	3.654	3.599	2.794	3.029	3.081	3.369	3.477	2.988	3.217	3.348	3.54	3.759	2.92	3.189	3.267	3.489	3.514	3.165	3.467	2151.013	3.778	4.061	3.019	3.237	462.667	3.563	3.755	3.214	3.454	3.264	3.348	4.826	5.224	4.414	5.023	4.409	3.46	3.386	3.42	3.594	2.739	2.902	2.899	3.047	3.233	2.907
13	4.949	5.308	5.389	5.711	5.771	4.683	4.773	5.022	5.171	5.552	5.149	5.31	5.453	5.843	5.997	4.683	4.886	5.058	5.25	5.374	5.265	5.629	5.763	6.053	5.939	4.979	5.275	96.788	5.505	5.704	5.587	5.94	5.246	5.41	7.473	7.894	7.035	7.61	8.016	5.925	5.307	5.388	5.366	4.22	4.446	4.844	4.88	5.272	4.776
14	2.269	2.345	2.507	2.694	2.75	2.291	2.361	2.497	2.638	2.722	2.38	2.452	2.59	2.723	2.752	2.347	2.387	2.562	2.81	2.838	2.394	2.551	79.569	2.749	2.883	2.467	2.543	26.387	2.71	2.874	2.519	2.695	2.529	2.686	3.362	3.898	3.341	3.78	3.265	2.655	2.476	2.577	2.748	2.286	2.222	2.29	2.407	2.49	2.182
15	3.012	116.548	3.434	3.617	3.521	2.863	2.962	3.303	3.402	3.456	3.038	3.193	3.548	3.653	3.707	2.929	3.089	3.264	3.429	3.467	3.132	3.358	556.486	3.727	4.106	3.062	3.178	172.84	3.391	3.604	3.327	3.552	3.173	3.321	4.533	4.792	4.31	4.704	4.764	3.651	3.598	3.529	3.458	3.0	2.829	2.907	3.114	3.276	2.975
16	2.823	2.943	3.194	3.221	3.333	2.8	2.847	3.114	3.21	3.271	2.884	3.072	3.332	3.344	3.459	2.932	3.015	3.135	3.174	3.358	3.001	3.172	862.795	3.62	3.636	3.028	3.059	33036.839	3.35	3.475	3.21	3.44	3.19	3.217	4.388	4.792	4.302	4.72	4.005	3.22	3.047	3.171	3.267	2.75	2.793	2.818	2.892	2.964	2.801
17	6.57	6.821	7.135	7.51	7.407	6.549	6.521	7.016			6.927	7.425	7.396	7.499	7.563	6.695	6.954	7.374			7.244	7.709	7.733	10.073		6.908	7.091	157.238			7.421	8.034	7.357	7.612	2103.049	2103.568			11.262	9.08	7.967	7.812	7.698	6.82	6.263	6.708	6.82	7.152	6.763
18	4.068	4.422	4.446	4.499	4.734	4.391	4.413	4.523	4.556	4.655	4.206	4.405	4.651	4.789	5.027	4.354	4.32	4.455	4.65	4.884	4.428	4.712	470.455	4.656	5.058	4.468	4.485	1183.182	4.967	5.317	4.628	4.889	4.602	4.696	5.683	6.12	5.789	6.33	4.509	4.093	4.206	4.283	4.424	4.282	4.221	4.298	4.359	4.421	3.94
19	3.091	3.254	3.418	3.577	3.827	2.886	3.132	3.129	3.332	3.44	3.155	3.476	3.562	3.701	3.886	2.943	3.075	3.172	3.387	3.588	3.281	3.522	1258.533	4.081	3.986	3.098	3.176	182.143	3.465	3.766	3.409	3.717	3.314	3.432	17.14	5.941	29.52	28.979	5.716	4.382	3.751	3.612	3.774	2.718	2.905	3.066	3.172	3.196	3.063
20	3.139	3.209	3.343	3.501	3.514	2.884	2.927	3.159	3.227	3.407	3.124	3.151	3.326	3.389	3.488	2.788	2.937	3.094	3.288	3.577	3.068	3.212	10.286	3.401	3.467	2.922	3.012	29.969	3.429	3.506	3.167	3.374	3.193	3.22	4.703	4.851	4.628	4.736	3.91	3.235	3.135	3.299	3.363	2.705	2.837	2.847	2.945	3.251	2.899
21	4.529	4.642	4.874	4.903	5.088	4.408	4.458	4.815	4.75	4.878	4.625	4.814	5.295	5.216	5.155	4.433	4.523	4.84	5.008	5.136	4.687	5.171	2907.926	5.267	5.674	4.606	4.863	5.713	5.219	5.507	4.864	5.318	4.794	5.072	6.995	7.788	6.414	7.138	7.717	5.858	5.217	5.344	4.994	4.164	4.259	4.302	4.403	4.823	4.37
22	4.743	4.877	5.266	5.627	5.691	4.622	4.728	4.797	5.092	5.148	4.828	4.967	5.171	5.484	5.555	4.693	4.791	4.829	5.162	5.219	5.007	5.071	49.455	5.397	5.585	4.561	4.708	6.523	5.278	5.726	5.12	5.484	4.867	5.01	7.075	7.823	6.881	7.359	6.185	4.987	5.14	5.033	5.249	4.55	4.413	4.554	4.7	5.152	4.545
[truncated: 9 more columns]
