# Supplementary material for: Real-Time Forecasting from Wearable-Monitored Heart Rate Data Through Autoregressive Models
Source: J Healthc Inform Res. 2025 Mar 7;9(2):154–73. doi: 10.1007/s41666-025-00191-y (PMC12037944; doi:10.1007/s41666-025-00191-y)
Supplement: Supplementary file 1 — (zip 93 KB) [file 41666_2025_191_MOESM1_ESM.zip › HR_forecast-main/MMASH_MAE_window_30_night.csv]

user_id	(5, 0, 0)	(5, 0, 1)	(5, 1, 0)	(5, 1, 1)	(10, 0, 0)	(10, 0, 1)	(10, 1, 0)	(10, 1, 1)	(4, 0, 0)	(4, 0, 1)	(4, 0, 2)	(4, 0, 3)	(4, 0, 4)	(4, 1, 0)	(4, 1, 1)	(4, 1, 2)	(4, 1, 3)	(4, 1, 4)	(2, 0, 0)	(2, 0, 1)	(2, 0, 2)	(2, 0, 3)	(2, 0, 4)	(2, 1, 0)	(2, 1, 1)	(2, 1, 2)	(2, 1, 3)	(2, 1, 4)	(1, 0, 0)	(1, 0, 1)	(1, 0, 2)	(1, 0, 3)	(1, 0, 4)	(1, 1, 0)	(1, 1, 1)	(1, 1, 2)	(1, 1, 3)	(1, 1, 4)	(3, 0, 0)	(3, 0, 1)	(3, 0, 2)	(3, 0, 3)	(3, 0, 4)	(3, 1, 0)	(3, 1, 1)	(3, 1, 2)	(3, 1, 3)	(3, 1, 4)	(0, 0, 0)
1	5.464	5.509	4.942	5.385	10.439	10.738	10.032	11.695	4.887	5.362	2547.256	5.655	6.312	4.621	4.878	240.707	5.316	5.941	4.05	4.145	4.715	5.407	5.539	3.761	4.181	4.654	4.781	4.771	3.819	3.668	3.857	4.209	4.45	3.201	3.519	3.828	4.091	4.18	4.375	4.736	4.867	5.62	5.868	4.239	4.4	4.968	5.169	5.267	6.504
2	4.589	4.93	4.033	81874174029448.94	11.011	10.996			3.258	3.67	14.846	4.242	4.674	3.655		7.4			2.4	2.706	3.313	3.366	3.626	2.401	3.678				2.436	2.497	29869.484	20105340.269	7088623321.459	1.939	2.181	2.492	2.681	2.981	2.938	3.18	3.69	3.659	3.961	2.741	2.945				6.416
3	1.903	2.013	1.972	1.981	4.367	4.407	4.006	4.104	1.686	1.843	42836.131	1.968	2.29	1.807	1.789	912.902	2.311	2.329	1.482	1.488	1.657	1.913	2.053	1.461	1.576	1.722	1.878	1.936	1.501	1.453	1.603	1.712	1.923	1.4	1.481	1.572	1.629	1.86	1.526	1.679	1.744	1.909	2.062	1.699	1.706	1.761	2.093	2.104	1.588
4	2.949	3.062			5.351	5.802			2.563	2.77	398.433	2.998	3.222						2.39	2.461	2.657	2.841	2.817						2.242	2.257	8.024	425387504.657	3227843.143	1.859	1.995	2.053	2.281	2.411	2.422	2.555	2.659	2.902	3.002						4.889
5	2.2	2.353	2.337	2.271	4.035	4.085	4.239	4.476	2.161	2.219	4818.163	2.424	2.665	2.111	2.138	198.137	2.457	2.44	2.037	2.098	2.211	2.226	2.29	1.943	2.001	1.991	2.173	2.163	1.838	1.933	1.96	2.074	2.082	1.894	1.861	1.878	2.013	2.04	2.044	2.077	2.221	2.287	2.331	2.084	1.933	2.096	2.096	2.136	2.626
6	2.942	3.165	2.889	3.001	3.787	4.282	3.975	4.461	2.783	2.945	11413.401	3.333	3.182	2.704	2.819	178.901	2.933	2.959	2.612	2.697	2.786	2.916	3.009	2.614	2.609	2.672	2.784	2.969	2.659	2.789	2.717	2.811	3.058	2.507	2.512	2.645	2.656	2.86	2.676	2.831	2.924	3.17	3.192	2.595	2.629	2.787	2.819	2.987	5.01
7	3.094	3.371	2.919	3.091	5.293	6.61	5.429	5.898	2.584	3.013	186.139	3.175	3.002	2.595	2.736	4.13	3.149	3.011	1.941	2.323	2.307	2.536	2.545	2.095	2.066	2.275	2.377	2.666	2.037	2.122	2.212	2.357	2.278	1.7	1.953	2.301	2.352	2.316	2.415	2.701	2.774	2.746	3.067	2.315	2.524	2.613	2.926	3.063	2.507
8	5.613	5.854			23.928	25.083			4.711	4.875									3.584	3.86									3.067	3.29	263592.916	256528808.634		2.675	2.977	3.021	3.389	4.763491272096511e+140	4.344	4.744	334082323187.664	4.752178785787765e+44							5.935
9	2.589	2.872	2.677	2.822	5.79	6.388	5.838	6.201	2.365	2.627	755.016	2.925	3.088	2.524	2.51	293.746	2.603	2.978	2.0	2.699	2.327	2.475	2.825	2.121	2.133	2.242	2.412	2.575	2.005	1.886	2.077	2.323	2.376	1.951	1.968	2.116	2.337	2.41	2.183	2.226	2.363	2.553	2.795	2.264	2.262	2.318	2.425	2.628	2.248
10	7.005	8.239	7.393	7.778	30.011	20.518	18.544	24.195	6.009	6.642	1168.245	7.738	8.588	6.289	6.438	1255.865	7.558	8.528	5.359	5.525	6.265	6.705	6.583	4.963	5.317	5.819	6.431	6.952	5.198	5.555	5.768	5.79	5.922	4.502	4.964	5.111	5.168	5.424	5.766	5.972	6.321	7.1	7.717	5.279	5.749	6.003	7.423	8.279	5.327
11	4.194	4.562	3.941	4.058	6.102	7.184	6.021	6.472	3.902	4.188	357.781	4.428	5.048	3.767	3.775	15484.952	4.337	4.418	3.683	3.785	3.939	4.45	4.454	3.438	3.49	3.989	4.003	4.354	3.687	3.768	3.861	4.167	4.472	3.441	3.556	3.749	3.785	4.184	3.687	3.932	4.269	4.539	5.006	3.593	3.622	3.835	4.252	4.373	5.31
12	1.627	1.7	1.526	1.598	2.362	2.602	2.382	2.61	1.507	1.589	716.752	1.703	1.839	1.555	1.579	181.11	1.702	1.752	1.317	1.393	1.48	1.594	1.669	1.324	1.293	1.344	1.498	1.546	1.272	1.304	1.379	1.481	1.638	1.276	1.286	1.281	1.423	1.536	1.408	1.483	1.562	1.617	1.842	1.436	1.453	1.465	1.591	1.638	1.635
13	3.213	3.477	3.697	3.703	7.474	7.752	7.957	8.575	2.963	3.14	4.965	3.578	3.385	3.468	3.233	127.045	3.59	3.832	2.531	2.533	2.713	3.051	3.282	2.679	2.846	2.926	3.12	3.232	2.39	2.422	2.639	2.868	3.222	2.539	2.597	2.727	2.882	3.047	2.631	2.804	2.846	3.0	3.245	3.031	3.06	3.145	3.36	3.579	2.515
14	2.609	2.507	2.592	2.695	37.413	37.775	101.222	172498.578	2.178	2.409	23.028			2.106	2.227	25.778	4.765	2.474	1.716	1.831	1.929	1.912	2.074	1.784	1.779	1.879	1.915	1.99	1.576	1.659	1.768	48.609	2912.462	1.647	1.66	1.695	1.795	1.91	1.912	1.959	2.105	2.158	2.261	1.884	1.926	2.07	2.088	2.158	1.792
15	2.987	3.474	3.049	3.087	4.569	5.227	4.628	5.006	2.838	3.066	51.625	3.304	3.487	2.93	3.13	38.106	3.443	3.414	2.547	2.635	2.804	2.985	2.89	2.48	2.613	2.768	3.125	3.099	2.398	2.531	2.63	2.797	2.942	2.414	2.411	2.541	2.736	2.684	2.643	2.849	3.075	2.926	3.182	2.651	2.899	2.973	3.08	3.185	3.977
16	2.201	2.443	2.312	2.294	3.554	3.81	3.518	3.822	2.148	2.294	262.137	2.545	2.726	2.197	2.266	266.337	2.409	2.415	2.011	2.147	2.341	2.347	2.317	2.123	2.032	2.133	2.29	2.356	1.958	2.049	2.182	2.263	2.323	2.1	1.97	2.045	2.108	2.17	2.071	2.16	2.24	2.397	2.555	2.169	2.149	2.242	2.391	2.397	2.063
17	5.087	5.676	5.42	5.435	10.892	11.184	10.53	11.591	4.299	4.61	9.039	4.886	5.841	4.433	4.657	8.744	5.296	6.046	3.589	3.565	3.901	4.272	4.308	3.468	3.613	3.847	4.117	4.45	3.005	2.982	3.314	3.321	3.475	2.876	3.151	3.339	3.457	3.898	4.039	4.194	4.498	4.534	5.028	3.862	3.941	4.341	4.885	5.234	2.984
18					8.56635473111407e+112					1655624778771.614							753241226.839	3.137	4.029	2717402629452.708	6.331		88194800050.075				5.802	3.468	2.33	2.414	2.477	3.081	7.068	2.575	2.809	3.311	5.009	2.687	2757546671813.05	2676195160104.376	2.7295591783835365e+146						7.491	2.97	5.255
19	2.742	2.866	2.716	2.81	3.778	4.123	3.797	4.193	2.513	2.653	10.473	2.833	2.931	2.675	2.703		2.921	2.953	2.326	2.421	2.527	2.587	2.841	2.509	2.318	2.436	2.515	2.817	2.258	2.324	2.441	2.619	2.792	2.544	2.244	2.35	2.399	2.602	2.44	2.555	2.596	2.69	2.871	2.479	2.425	2.627	2.751	2.687	2.181
20	1.443	1.593	1.525	1.58	8.303	8.332	6.384	6.56	1.248	1.47	8849.823	9.675	6.853	1.178	1.174	1098.962	1.289	1.442	1.21	1.307	1.392	1.578	1.47	1.115	1.134	1.199	1.264	1.33	1.236	1.231	1.283	1.349	1.393	1.119	1.122	1.162	1.195	1.26	1.224	1.37	1.432	1.604	1.662	1.122	1.189	1.209	1.289	1.326	2.232
21	3.285	3.594	3.166	3.244	4.681	5.396	4.736	5.318	3.217	3.386	503.472	3.625	3.628	3.064	3.088	107.926	4.371	3.473	3.007	3.18	3.25	3.333	3.441	2.701	2.806	2.903	3.995	3.176	2.865	2.961	3.018	3.244	3.144	2.52	2.694	2.878	2.911	2.987	3.116	3.044	3.378	3.548	3.389	2.81	2.836	8.82	3.646	3.337	5.229
22	2.139	2.244	2.128	2.127	3.866	4.565	3.948	4.324	1.929	2.014	2.476	2.382	2.378	1.93	1.929	1075.664	2.2	2.444	1.845	1.727	1.933	2.046	2.231	1.715	1.629	1.803	1.916	2.06	1.77	1.703	1.828	1.914	2.165	1.677	1.579	1.632	1.803	1.918	1.879	1.886	1.963	2.027	2.153	1.733	1.799	1.921	2.067	2.137	2.324
[truncated: 9 more columns]
