# Supplementary material for: Real-Time Forecasting from Wearable-Monitored Heart Rate Data Through Autoregressive Models
Source: J Healthc Inform Res. 2025 Mar 7;9(2):154–73. doi: 10.1007/s41666-025-00191-y (PMC12037944; doi:10.1007/s41666-025-00191-y)
Supplement: Supplementary file 1 — (zip 93 KB) [file 41666_2025_191_MOESM1_ESM.zip › HR_forecast-main/MMASH_MAE_window_45_day.csv]

user_id	(3, 0, 0)	(3, 0, 1)	(3, 0, 2)	(3, 0, 3)	(3, 0, 4)	(3, 1, 0)	(3, 1, 1)	(3, 1, 2)	(3, 1, 3)	(3, 1, 4)	(4, 0, 0)	(4, 0, 1)	(4, 0, 2)	(4, 0, 3)	(4, 0, 4)	(4, 1, 0)	(4, 1, 1)	(4, 1, 2)	(4, 1, 3)	(4, 1, 4)	(5, 0, 0)	(5, 0, 1)	(5, 1, 0)	(5, 1, 1)	(10, 0, 0)	(10, 0, 1)	(10, 1, 0)	(10, 1, 1)	(0, 0, 0)	(0, 0, 1)	(0, 0, 2)	(0, 0, 3)	(0, 0, 4)	(0, 1, 0)	(0, 1, 1)	(0, 1, 2)	(0, 1, 3)	(0, 1, 4)	(1, 0, 0)	(1, 0, 1)	(1, 0, 2)	(1, 0, 3)	(1, 0, 4)	(1, 1, 0)	(1, 1, 1)	(1, 1, 2)	(1, 1, 3)	(1, 1, 4)	(2, 0, 0)
1	5.413	5.61	5.783	6.032	6.066	5.441	5.427	5.465	5.81	5.76	5.542	5.659	29776.728	6.127	6.204	5.553	5.574	325676.908	5.983	5.946	5.589	5.697	5.597	5.578	6.722	6.862	6.403	6.733	9.806	7.307	6.743	6.27	6.134	5.505	5.338	5.383	5.474	5.557	5.479	5.531	5.628	5.744	5.854	5.335	5.402	5.42	5.567	5.643	5.533
2	4.12	4.375	4.476	4.465	4.6	4.013	4.091	4.297	4.301	4.528	4.267	4.487	47.416	4.621	4.605	4.218	4.294	18102.64	4.414	4.819	4.467	4.656	4.336	4.369	5.179	5.26	4.902	5.198	6.168	5.122	4.754	4.585	4.475	3.873	3.881	3.879	4.082	4.039	4.021	4.16	4.137	4.284	4.486	3.899	3.917	3.984	4.051	4.035	4.008
3	5.452	5.598	5.874	6.058	6.299	5.125	5.289	5.527	5.895	6.254	5.579	5.882	1710.038	6.097	6.526	5.267	5.462	958.411	5.794	6.338	5.642	6.029	5.51	5.722	6.892	7.418	6.509	6.729	12.523	8.979	7.786	7.198	6.674	4.806	4.957	5.177	5.369	5.984	5.66	5.389	5.471	5.854	6.065	4.858	5.057	5.281	5.542	5.867	5.454
4	4.11	4.122	4.308	4.307	4.353	4.162	4.132	4.261	4.419	4.752	4.152	4.158	8304.572	4.5	4.622	4.29	4.24	4.288	4.553	4.787	4.23	4.29	4.276	4.283	4.699	4.695	4.787	4.893	7.458	5.253	4.63	4.659	4.71	3.968	4.119	4.179	4.223	4.271	4.009	4.144	4.178	4.258	4.33	4.054	4.167	4.093	4.168	4.23	4.116
5	5.252	5.275	5.369	5.387	5.48	5.114	5.088	5.39	5.322	5.405	5.297	5.29	37.562	5.298	5.517	5.333	5.335	5.502	5.504	5.509	5.437	5.342	5.307	5.271	5.805	6.056	5.932	5.944	7.437	5.916	5.658	5.429	5.659	4.941	4.955	5.03	5.15	5.096	5.001	5.174	5.3	5.411	5.34	4.943	4.932	5.106	5.265	5.013	5.195
6	5.953	6.178	6.314	6.93	6.542	5.731	5.77	5.959	6.486	6.301	6.189	6.523	4087.631	6.943	7.003	5.821	6.043	706.727	6.632	6.468	6.33	6.56	6.036	6.264	7.409	7.868	7.167	7.562	9.237	6.665	6.183	6.213	6.078	5.382	5.541	5.751	5.745	6.188	5.537	5.724	6.036	6.317	6.643	5.349	5.519	5.76	6.127	6.299	5.753
7	4.746	4.873	5.105	5.571	5.592	4.821	4.944	4.979	5.05	5.27	4.781	5.048	3504.86	5.586	5.629	4.956	4.937	233.322	5.252	5.317	4.853	5.047	4.912	5.109	5.769	6.27	5.781	6.016	6.558	5.331	5.127	5.005	5.252	4.848	4.829	4.754	4.912	4.898	4.717	4.715	4.846	4.939	5.216	4.791	4.647	4.813	4.901	5.018	4.736
8	4.918	4.866	5.283	5.41	5.439	4.845	4.883	5.035	5.313	5.229	4.981	4.992	347.969	5.291	5.553	4.933	5.03	72.467	5.366	5.434	5.036	5.177	5.023	5.082	5.652	6.192	5.539	5.676	7.568	5.727	5.503	5.267	5.429	4.914	4.959	4.684	4.792	5.017	4.974	5.038	5.099	5.226	5.31	5.023	4.813	4.633	4.789	5.168	5.099
9	8.591	8.833	9.02	9.578	9.591	7.777	7.961	8.249	8.523	9.373	8.69	9.035	2470.027	9.469	9.955	7.895	7.993	488.582	8.73	9.444	8.684	8.837	8.175	8.36	10.315	11.317	9.789	10.05	23.328	14.225	11.407	10.305	10.422	7.636	7.687	7.709	7.907	8.226	9.112	8.636	8.705	9.0	9.651	7.693	7.908	7.781	8.091	8.567	9.097
10	3.533	3.656	3.845	3.969	4.035	3.559	3.658	3.726	3.878	3.872	3.626	3.862	1309.788	4.036	4.27	3.611	3.698	5.632	4.012	4.005	3.748	3.921	3.684	3.852	4.256	4.598	4.279	4.496	5.114	4.125	4.023	3.907	3.934	3.518	3.481	3.482	3.733	3.775	3.475	3.45	3.642	3.824	3.879	3.479	3.458	3.533	3.602	3.741	3.497
11	4.309	4.303	4.569	4.678	4.83	4.336	4.318	4.293	4.512	4.553	4.484	4.436	8.945	5.405	4.793	4.237	4.433	531.864	4.753	4.836	4.474	4.588	4.421	4.513	5.022	5.192	5.091	5.2	5.567	4.471	4.404	4.354	4.388	4.276	4.531	4.143	4.28	4.375	4.139	4.315	4.424	4.46	4.56	4.39	4.299	4.199	4.343	4.322	4.26
12	2.897	2.978	3.128	3.251	3.305	2.848	2.984	3.037	3.168	3.137	2.963	3.029	166830.642	3.432	3.369	2.891	2.956	4.182	3.237	3.19	3.015	3.18	2.989	3.038	3.541	3.694	3.388	3.629	4.452	3.407	3.3	3.135	3.238	2.739	2.839	2.888	2.976	3.073	2.831	2.919	2.946	3.124	3.227	2.725	2.89	2.927	2.959	3.245	2.874
13	4.834	4.937	5.048	5.253	5.314	4.679	4.84	4.913	5.1	5.294	4.843	5.066	1224.981	5.312	5.376	4.84	5.012	23.942	5.296	5.484	5.006	5.191	4.984	5.13	5.684	5.872	5.588	5.813	7.633	5.816	5.085	4.949	5.158	4.22	4.527	4.843	4.758	4.951	4.529	4.66	4.758	5.037	5.399	4.384	4.659	4.815	4.934	5.118	4.706
14	2.393	2.514	2.611	2.615	2.719	2.39	2.448	2.54	2.581	2.63	2.467	2.559	2.785	2.651	2.766	2.458	2.459	3047.568	2.684	2.808	2.487	2.582	2.492	2.515	2.834	2.903	2.67	2.731	3.832	2.911	2.607	2.552	2.648	2.286	2.231	2.359	2.426	2.395	2.235	2.368	2.39	2.496	2.659	2.265	2.363	2.44	2.443	2.509	2.333
15	2.91	2.993	3.3	3.289	3.454	2.86	2.866	2.996	3.216	3.258	3.01	3.114	10419.887	3.422	3.452	2.911	2.946	200.569	3.292	3.384	3.093	3.165	2.959	2.992	3.414	3.585	3.296	3.322	5.642	4.094	3.786	3.459	3.325	3.0	2.798	2.793	2.939	3.08	3.036	2.955	3.109	3.192	3.265	2.897	2.771	2.88	2.896	3.133	2.974
16	2.886	2.983	3.148	3.067	3.346	2.895	2.888	2.917	2.993	3.112	2.907	3.079	43.617	3.268	3.356	2.93	2.883	7743.782	3.046	3.094	2.996	3.153	3.036	2.95	3.266	3.609	3.159	3.282	4.027	3.282	3.026	3.182	3.397	2.75	2.841	2.772	2.901	2.974	2.802	2.865	2.917	2.996	3.213	2.818	2.798	2.773	2.899	3.013	2.856
17	6.502	6.7	7.008	7.027	7.398	6.516	6.722	6.934	7.462	7.552	6.681	6.826	6.946	7.318	7.388	6.777	6.872	1976.924	7.317	7.728	7.032	7.118	6.931	7.074	7.781	8.103	7.526	7.899	11.423	9.127	7.909	7.602	7.881	6.82	6.282	6.509	6.663	6.803	6.775	6.445	6.629	7.013	6.791	6.295	6.437	6.667	6.879	7.114	6.448
18	4.084	4.121	4.401	4.353	4.635	4.211	4.137	4.15	4.203	4.472	4.201	4.259	434.863	4.439	4.708	4.238	4.259	3646.489	4.544	4.409	4.323	4.428	4.288	4.393	4.85	5.188	5.05	5.098	4.677	4.159	4.134	4.123	4.261	4.282	4.169	4.283	4.225	4.147	3.909	4.025	4.185	4.269	4.516	4.21	4.119	4.196	4.214	4.195	3.983
19	3.017	3.239	3.305	3.455	3.396	2.926	3.05	3.105	3.356	3.229	3.156	3.252	435.888	3.449	3.375	3.001	3.058	103.952	3.352	3.313	3.208	3.262	3.063	3.126	3.643	3.8	3.539	3.652	6.318	4.591	4.053	3.721	3.592	2.718	2.796	2.983	3.004	3.047	2.931	3.001	3.097	3.345	3.356	2.72	2.82	3.019	3.134	3.238	2.931
20	2.967	3.069	3.115	3.242	3.453	2.695	2.814	2.987	3.089	3.209	2.996	3.129	1079.505	3.346	3.356	2.834	2.986	3.21	3.288	3.266	3.122	3.262	2.988	3.066	3.657	3.993	3.581	3.799	4.833	3.638	3.311	3.341	3.476	2.705	2.94	2.779	2.992	3.063	2.9	3.12	3.091	3.36	3.339	2.795	2.911	2.941	3.074	3.163	3.122
21	4.723	4.699	5.032	5.047	4.913	4.446	4.504	4.673	4.76	4.94	4.729	4.884	1432.395	5.203	5.334	4.505	4.594	22.81	4.899	5.047	4.761	4.892	4.601	4.655	5.337	5.567	5.228	5.403	8.541	6.261	5.372	5.437	4.867	4.164	4.318	4.315	4.43	4.514	4.357	4.465	4.621	4.693	4.641	4.239	4.275	4.323	4.495	4.477	4.564
22	4.725	4.76	5.136	5.134	5.343	4.666	4.596	4.613	4.968	5.05	4.815	5.003	18.889	5.246	5.329	4.53	4.54	37.786	5.026	5.264	4.835	4.938	4.636	4.745	5.77	5.9	5.57	5.701	6.698	5.273	5.199	4.946	5.176	4.55	4.575	4.537	4.653	4.877	4.577	4.525	4.959	5.11	5.143	4.533	4.438	4.536	4.705	4.876	4.646
[truncated: 9 more columns]
