# Supplementary material for: Real-Time Forecasting from Wearable-Monitored Heart Rate Data Through Autoregressive Models
Source: J Healthc Inform Res. 2025 Mar 7;9(2):154–73. doi: 10.1007/s41666-025-00191-y (PMC12037944; doi:10.1007/s41666-025-00191-y)
Supplement: Supplementary file 1 — (zip 93 KB) [file 41666_2025_191_MOESM1_ESM.zip › HR_forecast-main/MMASH_MAE_window_45_night.csv]

user_id	(3, 0, 0)	(3, 0, 1)	(3, 0, 2)	(3, 0, 3)	(3, 0, 4)	(3, 1, 0)	(3, 1, 1)	(3, 1, 2)	(3, 1, 3)	(3, 1, 4)	(4, 0, 0)	(4, 0, 1)	(4, 0, 2)	(4, 0, 3)	(4, 0, 4)	(4, 1, 0)	(4, 1, 1)	(4, 1, 2)	(4, 1, 3)	(4, 1, 4)	(5, 0, 0)	(5, 0, 1)	(5, 1, 0)	(5, 1, 1)	(10, 0, 0)	(10, 0, 1)	(10, 1, 0)	(10, 1, 1)	(0, 0, 0)	(0, 0, 1)	(0, 0, 2)	(0, 0, 3)	(0, 0, 4)	(0, 1, 0)	(0, 1, 1)	(0, 1, 2)	(0, 1, 3)	(0, 1, 4)	(1, 0, 0)	(1, 0, 1)	(1, 0, 2)	(1, 0, 3)	(1, 0, 4)	(1, 1, 0)	(1, 1, 1)	(1, 1, 2)	(1, 1, 3)	(1, 1, 4)	(2, 0, 0)
1	4.09	4.229	4.532	4.817	5.204	3.494	3.901	4.495	4.475	4.901	4.457	4.637	27.866	4.924	5.423	3.817	4.385	4.843	4.776	5.165	4.595	4.575	4.16	4.586	6.661	7.008	6.685	6.772	7.767	5.623	4.993	4.875	4.886	2.843	2.99	3.215	3.554	3.824	3.788	3.61	3.847	4.123	4.436	2.985	3.253	3.563	3.776	3.982	3.91
2	2.099	2.371	2.523	2.564	2.761	1.861	2.05	2.151	2.574	2.561	2.266	2.708	158.664	2.723	3.364		2.405		2.82		2.737	2.989	2.464	2.733	7.041	7.659	6.23	6.901	6.792	4.744	781.494	36840197.705	52354622.242	1.662	1.73	1.917	2.069	2.087	1.948	2.001	4.956	9541135.729	1009800630.767	1.669	1.839	1.982	2.066	2.197	1.975
3	1.444	1.487	1.559	1.649	1.652	1.471	1.51	1.533	1.551	1.692	1.501	1.532	10.984	1.67	1.728	1.561	1.551	1.853	1.576	1.715	1.523	1.595	1.616	1.603	1.792	1.929	1.854	1.807	1.596	1.484	1.494	1.49	1.516	1.391	1.445	1.448	1.499	1.509	1.454	1.425	1.453	1.53	1.593	1.382	1.466	1.478	1.518	1.578	1.421
4	2.152	2.193	2.283	2.376	2.502	1.926	2.064	2.065			2.218	2.287	2.631	2.46	2.434	2.031	2.124	36.209			2.282	2.377	2.133	2.291	3.045	3.209			5.195	3.561	3.113	2.849	2.741	1.791	1.786	1.921	1.987	2.122	2.173	2.069	2.145	2.244	2.474	1.802	1.849	1.966	2.073	2.145	2.152
5	1.929	1.959	1.972	2.072	2.196	1.863	1.873	1.891	1.99	2.068	1.971	2.046	2570.869	2.105	2.155	1.882	1.935	12692.26	2.061	2.044	1.907	2.062	1.987	2.113	2.786	2.997	2.727	2.873	2.92	2.248	2.199	2.214	2.384	1.741	1.839	1.738	1.908	2.002	1.873	1.934	1.963	2.01	2.166	1.728	1.803	1.848	1.979	2.006	1.921
6	2.571	2.594	2.728	2.875	2.975	2.482	2.473	2.545	2.687	2.823	2.621	2.678	4.714	3.129	2.922	2.538	2.536	9.763	2.693	2.906	2.682	2.841	2.586	2.642	3.264	3.512	3.184	3.34	5.998	4.52	3.714	3.513	3.174	2.555	2.391	2.406	2.464	2.706	2.7	2.623	2.54	2.793	3.03	2.455	2.417	2.56	2.568	2.783	2.514
7	2.077	2.221	2.269	2.25	2.317	1.931	1.968	1.945	2.103	2.108	2.158	2.265	4.747	2.351	2.339	1.982	2.046	2.505	2.123	2.341	2.313	2.287	2.078	2.132	3.021	2.663	2.506	2.657	2.866	2.448	2.258	2.139	2.164	1.582	1.522	1.581	1.664	1.714	2.064	1.988	2.039	2.157	2.024	1.653	1.799	1.953	1.869	1.993	1.927
8	3.51	3.507	3.766	4.14	4.286	3.481	3.543	3.655	3.902		3.676	3.752	71.554	4.089	4.053	3.952	3.994	141.9	4.376		4.305	4.508	4.309	4.631	7.616	7.737	7.366	7.579	6.932	4.711	4.059	3.78	3.858	2.312	2.582	2.669	2.865	2.982	2.688	2.789	2.979	3.166	3.337	2.618	2.753	2.891	3.164	3.265	3.035
9	1.974	1.964	2.139	2.183	2.339	2.0	1.997	2.144	2.224	2.354	2.055	2.079	9.168	2.416	2.534	2.1	2.078	284.003	2.313	2.402	2.123	2.277	2.131	2.107	2.966	3.088	2.957	3.031	2.31	2.149	2.152	2.18	2.28	1.786	1.826	1.891	1.948	2.107	1.969	1.896	1.945	2.068	2.211	1.877	1.845	1.941	1.964	2.191	1.95
10	5.828	5.633	5.779	6.009	6.502	4.824	5.103	5.447	6.177	6.514	5.562	5.591	35851.89	6.041	6.506	5.393	5.501	22.487	6.368	6.635	5.915	6.055	5.638	6.222	9.284	9.833	9.199	9.639	6.173	6.117	6.06	5.962	5.828	4.057	4.102	4.414	4.717	5.188	5.726	5.679	5.599	5.546	5.874	4.502	4.504	4.722	4.935	5.594	5.911
11	3.785	3.911	4.38	4.052	4.124	3.518	3.652	3.674	3.921	4.063	3.866	3.959	6550.105	4.257	4.093	3.573	3.714	5.407	3.873	4.069	3.967	3.931	3.606	3.705	4.199	4.269	4.125	4.24	5.938	4.519	4.173	4.156	4.185	3.418	3.443	3.498	3.575	3.85	3.73	3.691	3.727	3.762	3.852	3.417	3.44	3.594	3.673	3.776	3.764
12	1.349	1.384	1.462	1.519	1.572	1.341	1.346	1.359	1.478	1.52	1.411	1.459	2.697	1.594	1.673	1.398	1.42	1.663	1.52	1.526	1.44	1.513	1.372	1.403	1.67	1.734	1.668	1.692	1.753	1.486	1.378	1.451	1.536	1.218	1.202	1.208	1.258	1.34	1.275	1.266	1.37	1.405	1.497	1.235	1.224	1.249	1.365	1.392	1.276
13	2.659	2.723	2.851	2.899	2.988	2.917	2.73	2.866	3.088	3.13	2.954	2.868	7.792	3.151	3.234	3.127	2.992	286.005	3.155	3.346	3.067	3.026	3.259	3.194	4.073	4.259	4.078	4.109	2.591	2.55	2.536	2.607	2.789	2.386	2.474	2.628	2.548	2.661	2.461	2.44	2.604	2.674	2.804	2.426	2.524	2.636	2.734	2.823	2.55
14	1.585	1.635	1.661	1.645	1.815	1.604	1.595	1.659	1.676	1.733	1.645	1.688	4.201	1.786	1.847	1.612	1.672	7.235	1.814	1.833	1.659	1.722	1.641	1.698	2.717	2.86	2.645	2.804	1.853	1.672	1.698	1.685	1.786	1.55	1.493	1.525	1.568	1.608	1.557	1.552	1.573	1.665	1.749	1.57	1.521	1.561	1.589	1.654	1.582
15	2.406	2.634	2.806	2.798	2.926	2.498	2.62	2.625	2.782	2.918	2.577	2.77	21434.544	3.055	2.915	2.649	2.698	502.902	2.832	3.032	2.675	2.822	2.723	2.771	3.429	3.63	3.525	3.554	4.138	3.144	2.919	2.726	2.87	2.368	2.242	2.337	2.436	2.514	2.288	2.303	2.439	2.461	2.521	2.375	2.385	2.369	2.444	2.513	2.39
16	2.043	2.112	2.15	2.315	2.361	2.01	2.017	2.076	2.258	2.325	2.096	2.316	870.735	2.379	2.438	2.043	2.098	2.159	2.19	2.249	2.158	2.35	2.045	2.102	2.667	2.696	2.569	2.646	2.212	2.11	2.082	2.162	2.351	1.991	2.043	1.97	2.027	2.079	2.002	2.073	2.116	2.187	2.341	2.036	1.937	1.983	2.091	2.09	2.022
17	3.176	3.386	3.343	3.54	3.762	2.979	3.018	3.22	3.233	3.532	3.194	3.26	69.231	3.602	3.987	3.05	3.177	5.251	3.654	3.82	3.343	3.714	3.349	3.392	6.651	6.645	6.008	6.887	3.222	3.089	3.044	3.15	3.293	2.355	2.585	2.746	2.813	3.044	3.005	2.799	3.027	3.078	3.307	2.599	2.838	2.829	3.003	3.327	3.089
18	1786912107553.89	1651020021801.366		447217003.275					5.396	3.421	3198296508196.306								6.052207467591065e+130	65.57	3659689634415.532	3460074672355.95							5.894	4.029	3.333	3.289	2.997	1.959	2.126	2.182	2.313	6.586	2.315	2.507	2.542	2.593	6.028	2.367	2.566	2.644	3.761	2.822	3.085
19	2.377	2.412	2.52	2.577	2.64	2.474	2.392	2.479	2.578	2.646	2.417	2.49	448.54	2.68	2.739	2.593	2.511	38.894	2.756	2.706	2.528	2.635	2.59	2.597	2.929	2.969	2.903	2.834	2.201	2.268	2.376	2.437	2.461	2.63	2.21	2.238	2.314	2.417	2.253	2.305	2.401	2.409	2.516	2.533	2.283	2.289	2.337	2.417	2.329
20	1.234	1.351	1.377	1.456	1.457	1.142	1.189	1.263	1.284	1.319	1.259	1.368	166.578	1.411	1.479	1.191	1.22	1.292	1.308	1.32	1.326	1.467	1.198	1.227	1.601	1.68	1.588	1.58	2.416	1.855	1.654	1.554	1.483	1.173	1.116	1.166	1.179	1.224	1.27	1.258	1.276	1.288	1.327	1.121	1.136	1.153	1.213	1.223	1.227
21	2.954	3.005	3.102	3.214	3.337	2.632	2.733	2.808	3.044	3.323	3.016	3.119	8.531	3.24	3.343	2.803	2.853	3.755	2.989	3.28	3.053	3.279	2.888	2.961	3.605	3.787	3.422	3.557	6.374	4.24	3.853	3.493	3.37	2.314	2.502	2.604	2.739	2.784	2.859	2.972	2.962	2.961	3.194	2.456	2.484	2.722	2.85	2.968	2.926
22	1.809	1.788	1.83	1.934	2.069	1.696	1.693	1.761	1.925	1.947	1.835	1.851	3.141	1.95	2.078	1.854	1.8		1.91	2.038	1.969	1.899	1.856	1.835	2.358	2.432	2.202	2.231	3.1	2.431	2.309	2.154	2.204	1.514	1.583	1.667	1.671	1.744	1.885	1.689	1.772	1.894	1.959	1.581	1.595	1.663	1.663	1.811	1.857
[truncated: 9 more columns]
