# Supplementary material for: Real-Time Forecasting from Wearable-Monitored Heart Rate Data Through Autoregressive Models
Source: J Healthc Inform Res. 2025 Mar 7;9(2):154–73. doi: 10.1007/s41666-025-00191-y (PMC12037944; doi:10.1007/s41666-025-00191-y)
Supplement: Supplementary file 1 — (zip 93 KB) [file 41666_2025_191_MOESM1_ESM.zip › HR_forecast-main/MMASH_MAE_window_90_day.csv]

user_id	(3, 0, 0)	(3, 0, 1)	(3, 0, 2)	(3, 0, 3)	(3, 0, 4)	(3, 1, 0)	(3, 1, 1)	(3, 1, 2)	(3, 1, 3)	(3, 1, 4)	(4, 0, 0)	(4, 0, 1)	(4, 0, 2)	(4, 0, 3)	(4, 0, 4)	(4, 1, 0)	(4, 1, 1)	(4, 1, 2)	(4, 1, 3)	(4, 1, 4)	(5, 0, 0)	(5, 0, 1)	(5, 1, 0)	(5, 1, 1)	(10, 0, 0)	(10, 0, 1)	(10, 1, 0)	(10, 1, 1)	(0, 0, 0)	(0, 0, 1)	(0, 0, 2)	(0, 0, 3)	(0, 0, 4)	(0, 1, 0)	(0, 1, 1)	(0, 1, 2)	(0, 1, 3)	(0, 1, 4)	(1, 0, 0)	(1, 0, 1)	(1, 0, 2)	(1, 0, 3)	(1, 0, 4)	(1, 1, 0)	(1, 1, 1)	(1, 1, 2)	(1, 1, 3)	(1, 1, 4)	(2, 0, 0)
1	5.277	5.41	5.596	5.54	5.76	5.236	5.269	5.224	5.45	5.62	5.317	5.434	35366.853	5.527	5.63	5.308	5.348	5.395	5.446	5.468	5.36	5.457	5.321	5.303	5.892	6.003	5.603	5.679	12.84	8.718	7.499	6.992	6.377	5.505	5.143	5.275	5.318	5.292	5.482	5.426	5.425	5.516	5.635	5.314	5.14	5.253	5.363	5.28	5.454
2	3.936	4.016	4.037	4.104	4.216	3.792	3.73	3.659	3.994	4.103	3.964	4.075	4176.798	4.189	4.163	3.829	3.804	91394.699	4.036	4.067	4.018	4.105	3.872	3.874	4.17	4.258	4.024	4.137	6.56	5.306	4.924	4.67	4.433	3.873	3.687	3.667	3.729	3.822	3.984	3.863	3.889	4.036	4.042	3.766	3.702	3.705	3.717	3.858	3.913
3	5.258	5.359	5.546	5.595	5.735	5.127	5.238	5.278	5.341	5.644	5.417	5.574	47.758	5.636	5.889	5.216	5.36	23658.728	5.396	5.497	5.516	5.738	5.274	5.368	5.674	5.755	5.523	5.58	16.335	10.563	8.806	7.53	6.999	4.806	4.935	5.007	5.107	5.333	5.218	5.216	5.322	5.525	5.617	4.876	4.98	5.054	5.188	5.373	5.195
4	4.065	4.055	4.127	4.121	4.287	3.983	4.054	4.088	4.125	4.224	4.071	4.119	1848.696	4.31	4.327	4.045	4.046	4.333	4.149	4.25	4.105	4.157	4.051	4.021	4.202	4.305	4.17	4.189	7.906	5.401	4.591	4.498	4.321	3.968	4.002	4.01	4.045	4.08	4.036	4.056	4.07	4.111	4.172	4.007	4.081	4.031	4.05	4.073	4.057
5	4.926	5.009	5.235	5.437	5.242	5.034	5.074	5.164	5.23	5.323	5.039	5.205	7.741	5.481	5.436	5.024	5.032	724.508	5.228	5.385	5.054	5.101	5.003	4.969	5.503	5.52	5.408	5.613	7.494	5.815	5.639	5.366	5.433	4.941	4.895	4.907	5.054	5.128	4.911	4.931	4.943	5.076	5.11	4.87	4.891	5.013	5.104	5.263	4.914
6	5.506	5.555	5.587	5.707	5.818	5.645	5.622	5.718	5.826	6.02	5.566	5.593	45.229	5.862	5.91	5.606	5.693	1261.136	6.03	6.029	5.58	5.667	5.676	5.66	6.008	6.094	6.167	6.27	9.306	6.543	6.002	5.765	5.751	5.382	5.535	5.642	5.642	5.605	5.288	5.419	5.59	5.589	5.584	5.379	5.462	5.53	5.658	5.752	5.415
7	4.707	4.821	4.907	4.936	5.082	4.784	4.622	4.673	4.764	4.745	4.67	4.722	4.906	5.202	5.019	4.797	4.695	4.673	4.843	4.744	4.675	4.731	4.776	4.816	5.088	5.217	5.092	5.167	7.008	5.555	5.13	5.033	5.051	4.848	4.679	4.676	4.779	4.639	4.72	4.722	4.642	4.7	4.852	4.799	4.547	4.57	4.562	4.654	4.722
8	4.972	4.919	5.024	4.952	5.204	4.735	4.839	4.85	4.935	5.224	4.949	4.891	7976.663	5.105	5.136	4.752	4.842	4.811	4.803	4.981	4.915	4.976	4.823	4.894	5.155	5.265	4.957	4.969	10.879	7.331	6.619	6.068	5.85	4.914	4.854	4.694	4.79	4.845	5.31	5.156	4.838	4.925	5.017	4.967	4.778	4.72	4.821	4.849	5.335
9	8.442	8.482	8.729	8.917	9.016	7.52	7.741	8.153	8.246	8.492	8.444	8.687	264.708	8.821	9.15	7.6	7.761	7286.911	8.224	8.645	8.472	8.629	7.591	7.833	9.051	9.059	8.499	8.709	34.679	19.776	14.853	12.511	12.151	7.636	7.684	7.736	7.764	7.875	9.133	9.222	8.564	8.517	8.786	7.56	7.705	7.884	8.035	8.025	9.324
10	3.444	3.486	3.581	3.55	3.746	3.451	3.567	3.586	3.679	3.643	3.492	3.541	49.003	3.521	3.597	3.526	3.593	46.022	3.713	3.763	3.551	3.57	3.524	3.597	3.713	3.74	3.7	3.753	4.976	4.014	3.886	3.696	3.725	3.518	3.452	3.437	3.581	3.611	3.466	3.431	3.459	3.546	3.597	3.45	3.459	3.515	3.56	3.686	3.443
11	4.234	4.291	4.451	4.56	4.661	4.197	4.173	4.163	4.351	4.438	4.338	4.386	77136.27	4.57	4.736	4.094	4.158	9.067	4.504	4.381	4.312	4.338	4.232	4.291	4.447	4.461	4.405	4.501	5.961	4.752	4.591	4.361	4.46	4.276	4.255	4.242	4.242	4.109	4.248	4.279	4.269	4.252	4.4	4.234	4.085	4.198	4.186	4.147	4.287
12	2.793	2.838	2.908	3.012	2.988	2.832	2.866	2.906	3.005	3.121	2.823	2.897	4569.249	3.016	2.999	2.855	2.905	537.569	2.985	3.168	2.848	2.937	2.904	2.938	3.108	3.164	3.145	3.215	4.851	3.588	3.331	3.113	3.023	2.739	2.747	2.849	2.899	2.974	2.779	2.784	2.817	2.882	2.936	2.708	2.784	2.818	2.882	2.994	2.757
13	4.581	4.708	4.705	4.791	4.855	4.478	4.527	4.68	4.791	4.894	4.548	4.646	121.549	4.904	4.79	4.548	4.61	4.658	4.782	4.77	4.604	4.623	4.616	4.677	4.794	4.876	4.875	4.91	7.504	5.791	4.882	4.823	4.882	4.22	4.344	4.583	4.554	4.638	4.4	4.507	4.623	4.595	4.705	4.296	4.524	4.589	4.555	4.674	4.495
14	2.387	2.456	2.613	2.662	2.615	2.416	2.453	2.531	2.506	2.602	2.434	2.513	249.529	2.628	2.612	2.487	2.465	2.795	2.584	2.625	2.454	2.538	2.512	2.492	2.633	2.725	2.58	2.653	4.383	3.27	2.871	2.736	2.561	2.286	2.269	2.366	2.396	2.43	2.304	2.377	2.429	2.476	2.511	2.288	2.283	2.422	2.474	2.438	2.301
15	2.932	2.947	3.077	3.117	3.196	2.845	2.869	2.912	3.022	3.15	2.965	3.006	1424.743	3.192	3.201	2.876	2.851	11344.439	3.071	3.141	2.976	2.977	2.859	2.841	2.979	3.04	3.003	3.03	7.362	5.013	4.453	4.028	3.624	3.0	2.769	2.805	2.825	2.893	3.13	2.936	2.929	2.984	2.977	2.879	2.771	2.781	2.785	3.003	3.05
16	2.903	2.952	3.01	2.95	3.126	2.876	2.858	2.779	2.954	3.021	2.897	2.926	8.039	2.959	3.033	2.927	2.908	7402.677	2.961	3.072	2.982	3.009	2.994	2.933	2.933	3.041	2.905	2.987	4.352	3.436	3.184	3.121	3.137	2.75	2.794	2.77	2.854	2.87	2.852	2.868	2.831	2.897	2.957	2.794	2.731	2.753	2.893	2.838	2.877
17	6.467	6.546	6.54	6.608	6.6	6.391	6.491	6.616	6.667	6.59	6.442	6.563	618.271	6.653	6.634	6.486	6.516		6.746	6.865	6.503	6.492	6.561	6.52	6.657	6.69	6.646	6.615	13.369	10.168	8.304	7.996	7.254	6.82	6.454	6.496	6.549	6.637	6.906	6.528	6.501	6.503	6.634	6.257	6.37	6.446	6.438	6.55	6.349
18	3.926	4.072	4.164	4.254	4.294	4.124	3.974	4.01	4.066	4.092	3.964	4.021	101.96	4.237	4.347	4.064	4.108	4.035	4.174	4.213	4.01	4.018	4.082	4.075	4.224	4.282	4.279	4.154	4.875	4.195	3.987	3.955	4.028	4.282	4.104	4.06	4.042	3.965	3.883	3.877	3.967	4.014	4.153	4.185	4.008	4.068	4.068	3.994	3.867
19	2.815	2.828	2.88	2.888	2.952	2.723	2.774	2.841	2.852	2.888	2.834	2.869	997.603	2.955	2.916	2.751	2.753	3.035	2.806	2.919	2.841	2.84	2.776	2.825	2.928	2.997	2.844	2.888	7.39	5.298	4.238	3.794	3.403	2.718	2.686	2.753	2.746	2.737	2.908	2.86	2.851	2.841	2.846	2.644	2.677	2.789	2.802	2.846	2.815
20	3.026	3.331	3.351	3.386	3.555	3.133	3.33	3.345	3.365	3.42	3.308	3.41	3.79	3.399	3.598	3.324	3.339	1100.21	3.45	3.607	3.361	3.407	3.298	3.378	3.439	3.535	3.374	3.356	6.112	4.287	3.88	3.704	3.745	2.705	3.358	3.555	3.26	3.388	2.931	3.374	3.38	3.51	3.457	2.842	3.374	3.269	3.377	3.477	3.196
21	4.378	4.397	4.719	4.653	4.703	4.212	4.325	4.332	4.577	4.597	4.453	4.468	5.359	4.73	4.704	4.265	4.472	17416.274	4.554	4.7	4.486	4.567	4.319	4.429	4.716	4.788	4.662	4.718	9.522	6.82	5.576	5.53	5.137	4.164	4.222	4.274	4.249	4.463	4.387	4.367	4.37	4.45	4.578	4.169	4.279	4.253	4.32	4.478	4.385
22	4.306	4.459	4.509	4.417	4.69	4.401	4.361	4.473	4.737	4.585	4.353	4.513	237.986	4.606	4.552	4.385	4.374	4.473	4.695	4.664	4.349	4.416	4.453	4.428	4.651	4.686	4.731	4.811	6.076	4.906	4.806	4.555	4.483	4.55	4.479	4.226	4.344	4.383	4.268	4.309	4.332	4.525	4.573	4.509	4.287	4.325	4.385	4.408	4.279
[truncated: 9 more columns]
