# Supplementary material for: Real-Time Forecasting from Wearable-Monitored Heart Rate Data Through Autoregressive Models
Source: J Healthc Inform Res. 2025 Mar 7;9(2):154–73. doi: 10.1007/s41666-025-00191-y (PMC12037944; doi:10.1007/s41666-025-00191-y)
Supplement: Supplementary file 1 — (zip 93 KB) [file 41666_2025_191_MOESM1_ESM.zip › HR_forecast-main/MMASH_MAE_window_90_night.csv]

user_id	(3, 0, 0)	(3, 0, 1)	(3, 0, 2)	(3, 0, 3)	(3, 0, 4)	(3, 1, 0)	(3, 1, 1)	(3, 1, 2)	(3, 1, 3)	(3, 1, 4)	(4, 0, 0)	(4, 0, 1)	(4, 0, 2)	(4, 0, 3)	(4, 0, 4)	(4, 1, 0)	(4, 1, 1)	(4, 1, 2)	(4, 1, 3)	(4, 1, 4)	(5, 0, 0)	(5, 0, 1)	(5, 1, 0)	(5, 1, 1)	(10, 0, 0)	(10, 0, 1)	(10, 1, 0)	(10, 1, 1)	(0, 0, 0)	(0, 0, 1)	(0, 0, 2)	(0, 0, 3)	(0, 0, 4)	(0, 1, 0)	(0, 1, 1)	(0, 1, 2)	(0, 1, 3)	(0, 1, 4)	(1, 0, 0)	(1, 0, 1)	(1, 0, 2)	(1, 0, 3)	(1, 0, 4)	(1, 1, 0)	(1, 1, 1)	(1, 1, 2)	(1, 1, 3)	(1, 1, 4)	(2, 0, 0)
1	3.217	3.431	3.448	3.529	3.574	2.977	3.096	3.488	3.473	3.498	3.34	3.537	4827.255	3.585	3.69	3.027	3.101	1138.521	3.7	3.556	3.426	3.498	3.19	3.191	3.774	3.845	3.451	3.547	8.672	5.952	4.986	4.36	4.352	2.843	2.857	2.945	3.029	3.102	3.085	3.235	3.315	3.446	3.436	2.848	2.879	3.072	3.09	3.221	3.103
2	1.996	2.124	2.369	2.179	2.381	1.734	1.788	1.913	1.958	2.036	2.038	2.202	269.201	2.173	2.464	1.892	1.903	307.162	2.079	2.191	2.233	2.3	1.957	1.999	2.527	2.716	2.3	2.413	8.353	5.239	4.121	3.386	3.146	1.662	1.703	1.744	1.805	1.889	1.982	1.976	2.04	2.127	2.192	1.704	1.823	1.783	1.808	1.898	1.987
3	1.37	1.406	1.42	1.507	1.486	1.419	1.403	1.474	1.458	1.451	1.39	1.423	1.501	1.492	1.595	1.447	1.42	5.686	1.505	1.641	1.398	1.475	1.464	1.471	1.594	1.757	1.614	1.626	1.529	1.437	1.404	1.378	1.43	1.391	1.401	1.434	1.408	1.436	1.404	1.35	1.367	1.421	1.485	1.376	1.414	1.467	1.419	1.427	1.362
4	1.973	2.008	2.088	2.239	2.178	1.862	1.905	1.936	2.022	2.064	1.979	2.003	66.436	2.166	2.231	1.868	1.926	6.075	1.985	2.167	1.987	2.061	1.939	2.0	2.23	2.219	2.101	2.145	5.709	3.818	3.135	2.935	2.558	1.791	1.809	1.892	1.917	1.99	2.059	1.989	1.999	2.029	2.119	1.833	1.841	1.888	1.941	1.977	1.999
5	1.942	1.96	2.001	1.987	2.0	1.77	1.829	1.826	1.894	1.934	2.015	1.989	54.049	2.033	2.022	1.822	1.774	1.847	1.896	1.919	1.941	1.954	1.797	1.831	2.046	2.08	1.906	1.952	3.733	2.643	2.442	2.29	2.288	1.741	1.764	1.777	1.823	1.847	1.926	2.024	1.93	1.983	1.937	1.715	1.803	1.82	1.802	1.858	1.988
6	2.558	2.58	2.699	2.673	2.632	2.407	2.444	2.542	2.645	2.72	2.522	2.546	2.881	2.669	2.626	2.411	2.417	3.179	2.559	2.716	2.56	2.598	2.445	2.518	2.658	2.686	2.655	2.657	7.806	5.526	4.213	4.029	3.402	2.555	2.429	2.482	2.503	2.523	2.821	2.544	2.594	2.567	2.564	2.395	2.445	2.471	2.531	2.593	2.529
7	1.826	1.746	1.779	1.868	1.948	1.589	1.658	1.67	1.826	1.836	1.71	1.758	2.638	1.891	2.026	1.605	1.701	2.661	1.854	1.851	1.743	1.775	1.634	1.757	1.989	1.997	1.834	1.93	3.229	2.722	2.478	2.426	2.302	1.582	1.559	1.611	1.649	1.659	2.123	1.67	1.721	1.748	1.757	1.577	1.609	1.657	1.665	1.744	1.881
8	2.662	2.674	2.81	2.82	2.854	2.704	2.755	2.81	2.842	2.92	2.707	2.762	222.835	2.921	2.957	2.781	2.839	14.733	2.91	3.017	2.749	2.783	2.845	2.888	3.031	3.008	3.002	3.165	8.082	5.4	4.322	3.989	3.8	2.312	2.418	2.566	2.646	2.735	2.574	2.521	2.603	2.683	2.745	2.369	2.465	2.595	2.735	2.811	2.567
9	1.873	1.869	1.958	2.021	1.984	1.792	1.784	1.844	1.877	1.912	1.896	1.927	289.641	1.995	2.036	1.841	1.871	283.415	1.873	1.917	1.964	2.015	1.858	1.844	2.129	2.166	1.984	2.058	2.874	2.409	2.309	2.195	2.121	1.786	1.706	1.821	1.845	1.836	2.002	1.872	1.909	1.97	1.992	1.781	1.756	1.836	1.86	1.881	1.925
10	5.422	4.878	4.988	5.06	5.276	4.277	4.553	4.656	4.89	4.999	4.913	4.933	436.451	5.176	5.442	4.572	4.6	6547.215	5.138	5.44	4.924	4.955	4.725	4.936	5.481	6.085	5.482	5.651	7.95	7.414	7.199	6.842	6.329	4.057	4.16	4.281	4.402	4.558	6.776	4.754	4.741	4.851	5.016	4.235	4.393	4.445	4.531	4.592	6.054
11	3.945	3.93	3.853	4.077	4.043	3.496	3.614	3.63	3.754	3.818	3.988	3.956	15120.358	4.074	3.984	3.475	3.562	3.672	3.768	3.844	3.937	3.879	3.518	3.572	4.029	4.052	3.774	3.813	7.588	5.428	4.899	4.639	4.456	3.418	3.438	3.475	3.544	3.595	4.005	4.076	3.785	3.834	3.899	3.426	3.516	3.528	3.575	3.647	4.032
12	1.309	1.321	1.362	1.302	1.365	1.212	1.209	1.227	1.262	1.308	1.316	1.332	1.394	1.327	1.378	1.212	1.217	48.17	1.25	1.323	1.324	1.335	1.227	1.24	1.348	1.372	1.275	1.287	2.05	1.631	1.476	1.445	1.445	1.218	1.17	1.159	1.196	1.239	1.305	1.255	1.294	1.303	1.335	1.167	1.171	1.183	1.22	1.258	1.28
13	2.371	2.389	2.46	2.366	2.489	2.496	2.376	2.428	2.503	2.554	2.414	2.426	46.95	2.425	2.522	2.511	2.447	2.47	2.49	2.57	2.421	2.425	2.53	2.475	2.523	2.536	2.543	2.556	2.604	2.406	2.427	2.405	2.391	2.386	2.395	2.329	2.405	2.407	2.344	2.334	2.393	2.395	2.414	2.408	2.261	2.37	2.421	2.443	2.359
14	1.519	1.547	1.528	1.573	1.551	1.533	1.546	1.557	1.568	1.576	1.526	1.55	1002.026	1.577	1.6	1.508	1.567	1.544	1.591	1.622	1.51	1.537	1.526	1.551	1.623	1.623	1.659	1.65	2.004	1.78	1.738	1.651	1.632	1.55	1.496	1.508	1.525	1.548	1.632	1.504	1.528	1.537	1.557	1.541	1.511	1.506	1.529	1.557	1.549
15	2.397	2.39	2.505	2.604	2.537	2.366	2.385	2.463	2.503	2.589	2.415	2.397	2.486	2.523	2.572	2.407	2.431	2.439	2.5	2.742	2.479	2.507	2.435	2.477	2.654	2.733	2.669	2.666	4.241	3.481	3.134	2.896	2.888	2.368	2.301	2.324	2.356	2.393	2.554	2.33	2.356	2.394	2.428	2.332	2.359	2.333	2.424	2.404	2.401
16	2.018	2.019	2.162	2.241	2.298	1.963	1.936	1.961	2.022	2.105	2.025	2.128	6.755	2.278	2.303	1.986	1.94	1.986	1.993	2.117	2.06	2.165	1.992	1.965	2.186	2.23	2.015	2.099	3.156	2.598	2.403	2.285	2.244	1.991	1.912	1.917	1.933	1.928	2.085	2.069	2.065	2.045	2.139	1.993	1.892	1.942	1.987	1.965	2.05
17	2.825	2.716	2.739	2.918	2.909	2.415	2.512	2.739	2.686	2.681	2.684	2.755	2.845	2.85	2.962	2.44	2.6	2.666	2.665	2.753	2.706	2.847	2.479	2.576	2.937	2.968	2.737	2.858	4.11	3.601	3.237	3.164	2.997	2.355	2.47	2.524	2.533	2.604	3.028	2.709	2.732	2.78	2.788	2.353	2.518	2.55	2.537	2.625	2.839
18	2.361	2.392	2.516	2.597	2.507	2.164	2.198	2.216	2.503	2.383	2.407	2.462	789.298	2.566	2.516	2.223	2.211	161.971	2.38	2.565	2.441	2.386	2.172	2.2	2.617	2.732	2.38	2.436	8.033	4.962	4.086	3.632	3.192	1.959	2.108	2.08	2.182	2.289	2.358	2.35	2.366	2.428	2.618	2.024	2.065	2.117	2.3	2.383	2.386
19	2.278	2.211	2.297	155013605841267.12	2.4	2.304	2.269	2.253	2.316	2.398	2.261	2.3	16.437	2.425	2.432	2.35	2.293	2.314	2.412	2.34	2.307	2.314	2.333	2.377	2.431	2.441	2.441	2.439	2.219	2.271	2.294	2.294	2.283	2.63	2.174	2.192	2.251	2.24	2.247	2.21	2.206	2.314	2.342	2.492	2.171	2.252	2.277	2.269	2.255
20	1.192	1.205	1.226	1.325	1.301	1.132	1.136	1.194	1.251	1.238	1.186	1.205	813.206	1.346	1.325	1.147	1.136	23.857	1.218	1.243	1.194	1.213	1.151	1.151	1.279	1.325	1.235	1.272	2.815	2.058	1.772	1.62	1.52	1.173	1.112	1.129	1.141	1.16	1.265	1.17	1.181	1.198	1.202	1.129	1.12	1.142	1.164	1.159	1.195
21	2.748	2.793	2.952	3.088	3.105	2.566	2.693	2.782	2.751	2.969	2.835	2.799	4.23	2.924	3.111	2.691	2.682	2.814	2.851	3.262	2.82	2.849	2.669	2.66	2.977	3.074	2.915	2.93	6.59	4.366	3.958	3.474	3.321	2.314	2.523	2.621	2.717	2.693	2.669	2.843	2.791	3.149	2.921	2.459	2.552	2.645	2.709	2.761	2.774
22	1.553	1.625	1.895	1.652	1.785	1.59	1.621	1.639	1.712	1.744	1.597	1.644	19.03	1.724	1.773	1.59	1.603	317.974	1.726	1.719	1.599	1.623	1.597	1.608	1.701	1.722	1.734	1.744	4.329	2.983	2.462	2.244	2.172	1.514	1.494	1.539	1.575	1.617	1.598	1.534	1.588	1.611	1.664	1.53	1.536	1.587	1.597	1.636	1.569
[truncated: 9 more columns]
