# Supplementary material for: Real-Time Forecasting from Wearable-Monitored Heart Rate Data Through Autoregressive Models
Source: J Healthc Inform Res. 2025 Mar 7;9(2):154–73. doi: 10.1007/s41666-025-00191-y (PMC12037944; doi:10.1007/s41666-025-00191-y)
Supplement: Supplementary file 1 — (zip 93 KB) [file 41666_2025_191_MOESM1_ESM.zip › HR_forecast-main/README.md]

This repository contains the comprehensive Mean Absolute Error (MAE) metrics for the various ARIMA model specifications tested in the paper "Real-Time Forecasting from Wearable-Monitored Heart Rate Data through Autoregressive Models".
The repository includes the following CSV files containing the MAE scores:

- [MMASH_MAE_window_15_day.csv](./MMASH_MAE_window_15_day.csv)
- [MMASH_MAE_window_15_night.csv](./MMASH_MAE_window_15_night.csv)
- [MMASH_MAE_window_30_day.csv](./MMASH_MAE_window_30_day.csv)
- [MMASH_MAE_window_30_night.csv](./MMASH_MAE_window_30_night.csv)
- [MMASH_MAE_window_45_day.csv](./MMASH_MAE_window_45_day.csv)
- [MMASH_MAE_window_45_night.csv](./MMASH_MAE_window_45_night.csv)
- [MMASH_MAE_window_90_day.csv](./MMASH_MAE_window_90_day.csv)
- [MMASH_MAE_window_150_day.csv](./MMASH_MAE_window_150_day.csv)
- [RRITS_MAE_window_30.csv](./RRITS_MAE_window_30.csv)
- [RRITS_MAE_window_45.csv](./RRITS_MAE_window_45.csv)
- [RRITS_MAE_window_90.csv](./RRITS_MAE_window_90.csv)
- [RRITS_MAE_window_150.csv](./RRITS_MAE_window_150.csv)

Each CSV file contains the MAE scores, with each row representing a user and the columns representing the different ARIMA model specifications tested. The specifications are denoted using the ARIMA(p,d,q) notation, where:

p is the order of the autoregressive (AR) term,
d is the order of the differencing term,
q is the order of the moving average (MA) term.

In total, 58 different ARIMA model specifications were tested for each dataset and window size combination.

We have chosen to provide the comprehensive MAE metrics in this repository instead of including all the tables in the paper. This allows readers to easily access and analyze the full set of results, while keeping the paper focused on the key findings and analysis.
The boxplots presented in the paper offer a high-level overview of the performance of the top six ARIMA specifications, but the detailed MAE scores for all 58 specifications across 22 users are available in the CSV files provided here. This should enable a more thorough evaluation of how the ARIMA(0,1,0) model compares to the other specifications.
