# Supplementary material for: Real-Time Forecasting from Wearable-Monitored Heart Rate Data Through Autoregressive Models
Source: J Healthc Inform Res. 2025 Mar 7;9(2):154–73. doi: 10.1007/s41666-025-00191-y (PMC12037944; doi:10.1007/s41666-025-00191-y)
Supplement: Supplementary file 1 — (zip 93 KB) [file 41666_2025_191_MOESM1_ESM.zip › HR_forecast-main/RRITS_MAE_window_150.csv]

user_id	(3, 0, 0)	(3, 0, 1)	(3, 0, 2)	(3, 1, 0)	(3, 1, 1)	(3, 1, 2)	(4, 0, 0)	(4, 0, 1)	(4, 1, 0)	(4, 1, 1)	(0, 0, 0)	(0, 0, 1)	(0, 0, 2)	(0, 1, 0)	(0, 1, 1)	(0, 1, 2)	(1, 0, 0)	(1, 0, 1)	(1, 0, 2)	(1, 1, 0)	(1, 1, 1)	(1, 1, 2)	(2, 0, 0)	(2, 0, 1)	(2, 0, 2)	(2, 1, 0)	(2, 1, 1)	(2, 1, 2)	(5, 0, 0)	(5, 0, 1)	(5, 1, 0)	(5, 1, 1)	(10, 0, 0)	(10, 0, 1)	(10, 1, 0)	(10, 1, 1)
4021	4.955	5.034	5.092	4.857	4.867	4.958	4.985	5.081	4.887	4.942	9.232	7.05	6.307	4.99	4.787	4.83	4.999	4.935	4.95	4.853	4.878	4.882	4.977	5.04	5.033	4.841	4.897	4.876	5.021	5.127	4.91	4.986	5.082	5.108	5.091	5.148
420	4.249	4.209	4.221	4.216	4.103	4.119	4.243	4.175	4.167	4.124	6.753	5.177	4.784	4.18	4.199	4.184	4.264	4.195	4.226	4.189	4.011	4.072	4.231	4.166	4.227	4.174	4.068	4.095	4.209	4.223	4.196	4.146	4.25	4.24	4.103	4.18
4059	3.781	3.764	3.813	3.691	3.735	3.737	3.79	3.795	3.716	3.784	8.941	6.482	5.631	3.682	3.65	3.695	3.959	3.735	3.771	3.623	3.7	3.731	3.798	3.753	3.736	3.666	3.729	3.835	3.822	3.81	3.743	3.774	3.919	3.952	3.89	3.9
4005	4.366	4.411	4.416	4.242	4.414	4.443	4.381	4.447	4.319	4.419	9.556	6.621	5.568	4.119	4.163	4.273	4.303	4.328	4.394	4.148	4.275	4.354	4.321	4.323	4.407	4.226	4.395	4.402	4.432	4.496	4.332	4.405	4.635	4.75	4.58	4.593
13	2.655	2.664	2.702	2.622	2.586	2.629	2.678	2.683	2.606	2.598	4.135	3.205	2.971	2.812	2.652	2.568	2.703	2.671	2.637	2.721	2.616	2.587	2.682	2.697	2.656	2.644	2.582	2.602	2.676	2.696	2.613	2.661	2.727	2.755	2.645	2.661
4071	3.877	3.945	4.012	3.762	3.789	3.822	3.908	3.956	3.759	3.886	6.958	5.398	4.726	3.983	3.708	3.757	3.955	3.839	3.874	3.748	3.771	3.769	3.823	3.859	3.914	3.729	3.806	3.831	3.92	3.945	3.811	3.724	3.958	3.99	3.911	3.913
4068	7.075	7.088	7.19	7.042	7.026	7.025	7.108	7.122	7.015	7.086	12.285	9.309	8.385	7.167	6.936	7.067	7.07	6.975	7.111	7.019	6.877	6.97	7.008	7.817	7.079	7.021	6.945	6.956	7.107	7.154	7.069	7.083	7.274	7.236	7.167	7.227
411	3.159	3.184	3.287	2.736	2.823	2.869	3.259	3.259	2.782	2.891	9.802	6.186	5.318	2.859	2.79	2.796	3.436	3.259	3.193	2.79	2.917	2.852	3.348	3.137	3.232	2.716	2.789	3.016	3.218	3.095	2.815	2.894	3.072	3.058	2.856	2.882
4070	4.713	4.704	5.034	4.622	4.632	4.632	4.743	4.784	4.632	4.618	15.808	9.579	7.546	4.469	4.575	4.513	4.562	4.681	4.821	4.561	4.474	4.484	4.693	4.69	4.841	4.551	4.524	4.595	4.775	4.788	4.675	4.679	4.762	4.8	4.736	4.73
4075	5.412	5.367	5.31	4.939	5.199	5.285	5.376	5.336	4.974	5.288	8.767	7.049	6.346	5.022	5.102	5.27	5.49	5.327	5.268	4.998	5.115	5.26	5.358	5.205	5.353	4.994	5.258	5.214	5.351	5.344	5.092	5.325	5.531	5.542	5.302	5.364
4079	4.758	4.844	4.942	4.732	4.873	4.892	4.724	4.877	4.77	4.882	8.506	6.399	5.608	4.567	4.717	4.737	4.68	4.754	4.769	4.662	4.669	4.708	4.757	4.844	4.826	4.719	4.684	4.823	4.762	4.94	4.795	4.864	4.892	4.892	4.886	4.896
4057	4.185	4.219	4.206	4.253	4.236	4.281	4.235	4.273	4.279	4.253	9.225	6.425	5.358	4.107	4.162	4.207	4.108	4.143	4.191	4.13	4.148	4.199	4.134	4.161	4.223	4.197	4.205	4.219	4.243	4.24	4.322	4.297	4.315	4.336	4.356	4.386
4006	5.593	5.697	5.634	5.428	5.508	5.503	5.594	5.651	5.452	5.524	14.459	9.038	7.606	5.336	5.371	5.511	5.577	5.622	5.631	5.369	5.417	5.436	5.657	5.585	5.587	5.402	1058.521	5.58	5.624	5.638	5.533	5.593	5.524	5.537	5.502	5.503
4119	3.721	3.806	3.995	3.409	3.585	3.619	3.784	3.848	3.45	3.529	10.672	7.198	6.383	3.542	3.395	3.46	3.988	3.755	3.767	3.45	3.531	3.606	3.838	3.857	3.894	3.391	3.446	3.595	3.812	3.843	3.44	3.546	3.718	3.878	3.563	3.608
4060	3.799	3.766	3.766	3.771	3.702	3.849	3.775	3.741	3.775	3.713	10.856	7.166	5.482	3.79	3.816	3.828	3.793	3.806	3.817	3.765	3.76	3.769	3.794	3.762	3.815	3.798	3.775	3.754	3.776	3.797	3.723	3.71	3.844	3.82	3.848	3.865
4050	4.126	4.05	4.065	3.93	3.963	3.997	4.08	4.068	3.944	3.991	12.565	8.144	6.686	3.917	3.878	3.904	4.39	4.007	3.976	3.893	3.909	3.923	4.19	3.994	3.998	3.897	3.992	3.989	4.036	4.087	3.953	4.012	4.147	4.185	4.099	4.099
0	2.789	2.795	2.823	2.727	2.775	2.744	2.795	2.815	2.739	2.784	3.542	3.042	2.89	2.789	2.745	2.737	2.78	2.772	2.79	2.729	2.759	2.784	2.784	2.769	2.808	2.726	2.747	2.773	2.808	2.834	2.758	2.824	2.834	2.821	2.772	2.766
4039	4.221	4.333	4.319	4.152	4.183	4.161	4.209	4.261	4.158	4.138	11.309	7.732	6.34	4.106	4.119	4.176	4.45	4.155	4.227	4.083	4.149	4.164	4.287	4.254	4.278	4.135	4.169	4.206	4.223	4.184	4.154	4.128	4.256	4.261	4.135	4.18
4089	5.218	5.236	5.149	5.139	5.143	5.283	5.158	5.17	5.225	5.177	15.581	10.471	8.089	5.262	5.132	5.209	5.356	5.214	5.213	5.202	5.14	5.264	5.235	5.344	5.225	5.224	5.108	5.158	5.248	5.228	5.324	5.295	5.554	5.59	5.51	5.507
4045	3.828	3.857	3.823	3.728	3.769	3.791	3.844	3.842	3.763	3.767	10.089	6.974	6.077	3.811	3.733	3.729	4.055	3.826	3.794	3.688	3.699	3.742	3.907	3.806	3.823	3.721	3.752	3.809	3.853	3.857	3.779	3.793	3.894	3.891	3.819	3.813
4090	4.091	4.083	4.055	3.871	3.953	3.967	4.131	4.087	3.845	3.941	13.491	8.21	6.693	3.886	3.854	3.859	4.155	4.212	4.025	3.883	3.892	3.913	4.205	4.191	4.036	3.802	3.964	3.991	4.032	4.038	3.87	3.982	4.038	4.125	3.942	3.892
4076	6.05	6.167	6.112	5.955	5.937	5.977	6.057	6.097	5.951	6.09	11.706	8.858	7.889	6.187	5.888	5.929	6.241	6.004	5.969	6.012	5.93	5.995	6.091	5.944	6.068	5.965	5.95	5.985	6.086	6.196	6.053	6.092	6.253	6.319	6.264	6.257
4032	3.6	3.665	3.666	3.507	3.464	3.618	3.665	3.692	3.517	3.669	8.851	5.862	5.019	3.556	3.514	3.501	3.685	3.766	3.65	3.515	3.572	3.553	3.724	3.674	3.668	3.474	3.529	3.665	3.682	3.664	3.526	3.65	3.854	3.822	3.661	3.71
4061	5.991	6.058	6.035	5.945	5.94	12417.569	6.036	6.095	5.949	6.004	17.072	10.842	8.512	5.741	5.792	5.947	5.902	5.968	6.012	5.776	5.961	5.878	5.97	6.017	6.041	5.899	5.98	5.917	6.084	6.147	5.965	6.069	6.075	6.106	6.045	6.108
4111	6.06	6.057	6.146	6.178	6.289	6.193	6.086	6.12	6.228	6.181	8.446	6.922	6.289	6.33	6.242	6.176	6.025	6.069	6.056	6.225	6.009	6.109	6.051	6.052	6.092	6.264	6.077	6.144	6.114	6.114	6.174	6.347	6.368	6.468	6.235	6.365
4106	6.347	6.394	6.6	6.584	6.481	6.55	6.402	6.507	6.585	6.435	9.569	7.538	7.099	6.846	6.596	6.574	6.484	6.475	6.345	6.66	6.462	6.496	6.472	6.489	6.407	6.524	6.502	6.49	6.417	6.424	6.542	6.555	6.787	6.793	6.804	6.847
4081	4.925	4.863	4.924	5.154	5.077	5.124	4.931	4.934	5.133	5.119	6.876	5.726	5.629	5.49	5.141	4.976	4.971	4.967	5.008	5.663	5.107	4.981	4.976	4.861	4.956	5.2	5.066	5.035	4.964	5.005	5.197	5.149	5.307	5.345	5.389	5.478
4064	5.035	5.031	5.087	4.783	4.756	4.754	4.99	5.01	4.794	4.763	10.698	7.518	6.365	5.021	4.928	4.736	5.153	5.122	4.958	5.082	4.768	4.762	5.195	5.029	5.074	4.899	4.762	4.787	5.043	5.07	4.811	4.75	5.216	5.285	5.076	5.116
4027	3.764	3.772	3.82	3.646	3.684	3.705	3.79	3.862	3.644	3.68	17.067	10.299	7.632	3.689	3.599	3.624	3.866	3.758	3.764	3.565	3.592	3.692	3.713	3.775	3.778	3.625	3.648	3.672	3.783	3.815	3.593	3.602	3.874	3.908	3.776	3.773
11	3.947	3.953	3.956	3.839	3.838	3.937	3.918	3.944	3.813	3.819	12.393	7.601	6.075	3.963	3.905	3.908	4.087	3.951	3.977	3.899	3.941	3.908	4.047	3.981	4.002	3.856	3.861	3.831	3.917	4.034	3.811	3.827	3.981	4.066	3.937	3.955
421	3.731	3.754	3.798	3.727	3.808	3.819	3.749	3.81	3.793	3.744	5.835	4.674	4.292	3.73	3.605	3.775	3.756	3.71	3.739	3.541	3.718	3.709	3.709	3.734	3.755	3.7	3.78	3.858	3.789	3.854	3.809	3.801	3.937	4.021	3.982	3.931
424	3.41	3.401	3.471	3.504	3.368	3.448	3.423	3.398	3.553	3.48	6.54	4.921	4.518	3.43	3.396	3.363	3.492	3.342	3.329	3.441	3.345	3.342	3.421	3.36	3.377	3.504	3.404	3.405	3.445	3.486	3.529	3.482	3.53	3.538	3.59	3.611
4009	7.93	8.111	8.007	7.474	7.848	7.862	8.051	8.137	7.649	7.76	14.383	11.057	10.196	7.902	7.507	7.585	8.334	8.024	7.992	7.663	7.812	7.61	8.209	8.187	8.116	7.461	7.927	7.848	8.047	8.162	7.661	7.726	8.042	8.132	7.753	7.782
4008	3.061	3.121	3.152	3.11	3.144	3.189	3.098	3.169	3.157	3.187	5.516	4.135	3.756	3.038	3.014	3.118	2.944	3.007	3.096	2.97	3.048	3.174	2.985	3.02	3.153	3.062	3.124	3.16	3.145	3.166	3.161	3.17	3.182	3.249	3.257	3.321
4069	2.846	2.844	2.859	2.653	2.669	2.751	2.851	2.863	2.67	2.699	7.877	5.392	4.722	2.777	2.678	2.68	3.198	2.857	2.87	2.679	2.679	2.721	2.918	2.868	2.905	2.652	2.657	2.68	2.864	2.867	2.676	2.745	2.878	2.882	2.761	2.799
4024	4.878	4.874	4.879	4.739	4.773	4.771	4.855	4.837	4.647	4.67	16.994	10.207	8.48	4.81	4.797	4.661	5.028	4.939	4.777	4.799	4.718	4.718	4.994	4.934	4.803	4.732	4.71	4.757	4.726	4.777	4.66	4.684	4.75	4.759	4.74	4.761
4055	2.845	2.847	2.905	2.789	2.788	2.806	2.867	2.858	2.799	2.801	8.376	5.518	4.46	2.845	2.799	2.76	2.905	2.872	2.857	2.78	2.721	2.748	2.856	2.843	2.846	2.772	2.735	2.843	2.835	2.838	2.784	2.777	2.872	2.906	2.843	2.899
4014	4.191	4.205	4.273	4.086	4.111	4.118	4.177	4.244	4.091	4.174	16.454	10.264	8.044	4.322	4.055	4.12	4.454	4.163	4.22	4.243	4.104	4.176	4.303	4.193	4.21	4.117	4.107	4.166	4.179	4.252	4.121	4.198	4.217	4.264	4.201	4.205
4066	4.033	4.056	4.103	4.188	4.047	4.033	4.068	4.109	4.145	4.06	8.849	6.226	5.338	4.063	4.192	4.137	4.08	4.019	4.033	4.142	3.98	4.02	4.05	4.022	4.074	4.181	4.008	3.995	4.044	4.068	4.162	4.072	4.198	4.21	4.24	4.228
4035	4.594	4.626	4.611	4.536	4.59	4.543	4.673	4.681	4.58	4.639	12.472	7.954	6.476	4.35	4.435	4.477	4.481	4.579	4.633	4.429	4.416	4.563	4.589	4.633	4.622	4.444	4.522	4.598	4.68	4.712	4.614	4.667	4.825	4.813	4.703	4.694
401	3.796	3.812	3.871	3.851	3.759	3.752	3.823	3.785	3.832	3.825	4.857	4.186	4.104	4.113	3.833	3.775	3.822	3.797	3.782	3.882	3.739	3.745	3.782	3.795	3.758	3.75	3.819	3.755	3.849	3.829	3.813	3.836	3.971	3.967	4.024	3.976
4085	4.034	4.065	4.119	3.897	3.906	3.959	4.052	4.08	3.956	3.912	12.526	8.022	6.297	4.099	4.005	3.919	4.233	4.161	4.103	4.066	3.991	3.91	4.193	4.148	4.1	3.888	3.893	3.936	4.111	4.147	3.967	3.975	4.145	4.158	3.999	4.05
4072	3.042	3.055	3.045	2.993	3.028	3.072	3.02	3.038	3.046	3.064	5.492	4.354	3.882	3.205	2.935	3.0	3.238	2.981	3.034	3.019	2.987	3.034	3.019	3.03	3.08	3.043	3.007	3.036	3.07	3.066	3.019	3.049	3.17	3.152	3.129	3.156
4033	4.428	4.464	4.603	4.229	4.319	4.425	4.439	4.456	4.238	4.313	10.05	6.737	5.596	4.183	4.259	4.224	4.448	4.439	4.436	4.216	4.463	4.368	4.441	4.488	4.498	4.194	4.352	4.396	4.496	4.529	4.281	4.456	4.673	4.657	4.549	4.605
4116	2.845	2.852	2.842	2.559	2.612	2.684	2.891	2.912	2.599	2.708	12.433	7.482	5.657	2.507	2.511	2.558	2.796	2.814	2.805	2.499	2.602	2.669	2.839	2.858	2.873	2.55	2.642	2.642	2.886	2.909	2.639	2.653	2.856	2.925	2.68	2.703
4112	5.03	5.027	5.026	4.844	4.964	4.996	5.051	5.083	4.923	4.909	8.95	6.674	5.984	4.796	4.835	4.84	4.983	5.007	4.956	4.816	4.918	4.898	4.983	5.023	4.953	4.857	4.995	5.034	5.044	5.047	4.915	4.89	5.125	5.198	5.131	5.202
4023	8.375	8.576	8.529	8.204	8.372	8.453	8.464	8.604	8.277	8.511	13.671	10.39	9.761	8.149	8.175	8.333	8.318	8.433	8.399	8.133	8.198	8.65	8.419	8.482	8.545	8.192	8.254	8.476	8.506	8.622	8.332	8.455	8.733	8.777	8.442	8.472
423	5.415	5.505	5.586	5.623	5.573	5.544	5.507	5.624	5.688	5.637	10.064	7.381	6.662	5.748	5.609	5.552	5.477	5.502	5.515	5.652	5.6	5.563	5.49	5.564	5.455	5.583	5.587	5.653	5.586	5.62	5.652	5.66	5.824	5.791	5.807	5.837
4088	4.362	4.388	4.438	4.393	4.399	4.423	4.413	4.459	4.386	4.402	8.583	6.216	5.496	4.417	4.347	4.318	4.371	4.347	4.359	4.372	4.356	4.331	4.362	4.328	4.427	4.367	4.332	4.416	4.424	4.45	4.413	4.397	4.574	4.585	4.55	4.561
4107	5.031	5.057	5.09	5.072	5.12	5.06	5.065	5.032	5.118	5.205	11.633	7.945	6.829	5.206	5.031	5.108	5.107	5.071	5.118	5.083	5.104	4.967	5.076	5.127	5.072	5.023	5.05	5.047	5.055	5.139	5.14	5.156	5.228	5.189	5.223	5.209
4110	6.378	6.228	6.314	5.867	5.918	6.028	6.023	5.993	5.928	5.979	13.834	9.456	7.811	6.252	6.047	6.073	6.297	6.31	6.221	6.197	5.939	6.017	6.364	6.203	6.067	6.284	6.142	6.282	6.058	6.219	5.952	5.994	6.544	6.589	6.462	6.539
7	2.177	2.163	2.192	2.159	2.123	2.137	2.187	2.191	2.158	2.154	8.229	4.87	4.018	2.183	2.102	2.128	2.191	2.134	2.153	2.112	2.107	2.139	2.138	2.1	2.156	2.15	2.125	2.16	2.186	2.185	2.162	2.132	2.232	2.237	2.231	2.261
4120	4.282	4.191	4.132	3.88	3.9	3.837	4.224	4.236	3.922	4.011	20.906	12.914	10.395	3.94	3.792	3.816	5.712	4.038	3.991	3.912	3.769	3.835	5.091	4.045	4.059	3.784	12.255	3.876	4.272	4.385	4.04	4.043	4.21	4.23	4.017	4.02
4037	5.504	5.506	5.541	5.384	5.586	5.701	5.508	5.535	5.435	5.452	9.534	7.369	6.379	5.517	5.415	5.449	5.466	5.512	5.517	5.455	5.461	5.529	5.527	5.525	5.583	5.464	5.553	5.695	5.532	5.534	5.479	5.472	5.639	5.688	5.692	5.618
4118	6.356	6.225	6.116	6.133	5.876	5.947	6.298	6.189	5.961	5.876	11.161	8.313	7.656	6.465	6.177	5.893	6.565	6.286	6.058	6.374	5.881	5.879	6.402	5.997	5.991	6.238	5.909	5.906	6.141	6.104	5.946	5.978	6.203	6.275	6.135	6.167
4001	4.068	4.103	4.182	3.993	4.02	4.09	4.087	4.13	4.004	3.992	11.022	7.057	6.108	4.097	4.0	3.997	4.203	4.137	4.092	4.016	3.973	3.95	4.151	4.12	4.118	4.006	3.963	3.999	4.092	4.106	3.993	3.994	4.215	4.226	4.101	4.116
402	3.556	3.577	3.582	3.218	3.303	3.331	3.608	3.603	3.226	3.303	6.827	4.825	4.454	3.202	3.231	3.253	3.578	3.54	3.516	3.142	3.203	3.259	3.556	3.443	3.541	3.26	3.211	3.325	3.557	3.475	3.243	3.357	3.49	3.519	3.35	3.394
403	3.194	3.215	3.269	3.25	3.207	3.309	3.211	3.245	3.277	3.236	5.11	4.055	3.725	3.45	3.202	3.219	3.282	3.176	3.196	3.28	3.18	3.185	3.224	3.197	3.213	3.228	3.199	3.253	3.231	3.266	3.275	3.234	3.31	3.395	3.37	3.378
4051	4.542	4.517	4.535	4.321	4.427	4.422	4.509	4.564	4.282	4.466	9.187	7.011	6.012	4.466	4.395	4.363	4.695	4.501	4.492	4.329	4.39	4.418	4.557	4.502	4.519	4.269	4.426	4.443	4.522	4.538	4.29	4.39	4.56	4.597	4.505	4.543
4004	4.654	4.65	4.727	4.755	4.778	4.795	4.677	4.685	4.802	4.739	11.804	8.012	6.653	4.797	4.661	4.737	4.651	4.615	4.648	4.695	4.714	4.781	4.617	4.618	4.648	4.704	4.737	4.883	4.683	4.68	4.691	4.748	4.778	4.812	4.832	4.785
409	2.408	2.267	2.278	2.294	2.222	2.247	2.383	2.296	2.232	2.238	3.864	3.135	2.885	2.375	2.247	2.191	2.511	2.308	2.251	2.296	2.21	2.224	2.419	2.262	2.248	2.324	2.206	2.228	2.302	2.293	2.23	2.255	2.328	2.351	2.314	2.34
4042	3.564	3.603	3.605	3.557	3.599	3.599	3.633	3.646	3.575	3.611	9.643	6.231	5.273	3.623	3.598	3.497	3.673	3.603	3.552	3.531	3.53	3.518	3.596	3.565	3.58	3.499	3.507	3.554	3.638	3.665	3.605	3.595	3.704	3.721	3.633	3.659
419	5.478	5.52	5.579	5.467	5.412	5.586	5.482	5.55	5.402	5.368	9.131	6.867	6.289	5.901	5.642	5.355	5.56	5.538	5.421	5.844	5.5	5.403	5.537	5.585	5.503	5.516	5.409	5.501	5.438	5.53	5.398	5.386	5.707	5.798	5.584	5.734
4065	5.532	5.531	5.675	5.497	5.466	5.438	5.583	5.544	5.493	5.56	14.362	9.506	7.699	5.353	5.387	5.418	5.519	5.531	5.512	5.389	5.395	5.449	5.533	5.562	5.575	5.408	5.477	5.407	5.572	5.631	5.534	5.529	5.743	5.658	5.571	5.565
406	5.177	5.31	5.453	5.198	5.196	5.348	5.242	5.34	5.207	5.322	12.743	8.394	6.78	5.21	5.15	5.112	5.174	5.322	5.221	5.146	5.107	5.13	5.194	5.2	5.267	5.155	5.211	5.284	5.284	5.43	5.252	5.334	5.477	5.574	5.507	5.639
4113	3.618	3.634	3.536	3.205	3.417	3.415	3.536	3.625	3.232	3.441	14.97	9.863	7.406	3.221	3.236	3.251	4.006	3.554	3.581	3.217	3.314	3.311	3.665	3.611	3.675	3.196	3.347	3.388	3.577	3.663	3.327	3.432	3.667	3.643	3.426	3.491
4026	3.743	3.777	3.982	3.8	3.737	3.91	3.779	3.798	3.819	3.717	8.086	5.671	4.832	3.92	3.812	3.717	3.796	3.715	3.747	3.846	3.764	3.784	3.727	3.782	3.809	3.81	3.867	3.799	3.821	3.856	3.834	3.777	4.003	4.036	3.933	3.951
4022	4.501	4.533	4.554	4.336	4.384	4.419	4.415	4.423	4.392	4.467	13.975	9.216	7.196	4.428	4.374	4.423	4.645	4.543	4.478	4.396	4.422	4.447	4.584	4.519	4.522	4.361	4.442	4.437	4.464	4.48	4.43	4.416	4.64	4.631	4.603	4.594
4092	6.465	6.526	6.504	6.481	6.553	6.559	6.488	6.567	6.622	6.67	12.658	8.99	8.028	6.326	6.377	6.419	6.457	6.447	6.476	6.377	6.491	6.495	6.451	6.613	6.57	6.398	6.608	6.576	6.544	6.589	6.715	6.672	6.741	6.782	7.015	6.964
4038	3.34	3.347	3.475	3.294	3.303	3.365	3.339	3.388	3.321	3.32	16.456	9.879	7.444	3.534	3.236	3.298	3.58	3.295	3.344	3.298	3.26	3.296	3.361	3.311	3.347	3.286	3.28	3.36	3.376	3.384	3.333	3.37	3.468	3.506	3.431	3.449
4040	8.403	8.539	8.503	7.992	8.162	8.144	8.342	8.424	7.972	8.106	14.643	10.732	9.616	8.021	8.13	8.065	8.344	8.379	8.38	8.101	8.144	8.134	8.376	8.726	8.557	8.107	337.67	8.315	8.309	8.388	7.997	8.025	8.705	8.705	8.26	8.498
4115	4.755	4.893	4.89	5.026	5.117	5.141	4.861	5.115	5.005	4.991	8.743	6.335	5.787	4.848	4.844	4.935	4.742	4.731	4.775	4.816	4.975	5.015	4.726	4.76	4.854	4.849	4.944	5.133	4.886	5.088	5.021	4.934	5.321	5.379	5.496	5.483
4017	4.337	4.379	4.384	4.259	4.2	4.281	4.355	4.3	4.22	4.239	10.824	6.966	5.964	4.346	4.313	4.166	4.409	4.511	4.261	4.338	4.169	4.181	4.476	4.46	4.332	4.23	4.193	4.372	4.284	4.314	4.226	4.267	4.45	4.465	4.397	4.611
4012	4.442	4.458	4.477	4.294	4.193	4.32	4.483	4.425	4.25	4.282	12.571	8.368	6.835	4.189	4.188	4.259	4.452	4.461	4.493	4.157	4.317	4.364	4.443	4.404	4.428	4.203	4.297	4.394	4.432	4.426	4.306	4.333	4.72	4.693	4.567	4.574
418	4.869	4.91	4.895	4.814	4.772	4.762	4.891	4.959	4.844	4.782	10.417	7.162	6.401	4.866	4.857	4.776	5.023	4.943	4.875	4.816	4.698	4.931	4.993	4.938	4.954	4.78	4.817	4.834	4.9	5.028	4.8	4.795	4.986	4.986	4.976	5.021
4044	4.139	4.126	4.152	3.717	3.822	3.904	4.102	4.132	3.734	3.862	11.18	7.149	5.916	3.547	3.721	3.73	4.082	4.148	4.118	3.603	3.889	3.928	4.12	4.028	4.15	3.684	3.84	3.828	4.103	4.194	3.752	3.892	4.139	4.26	3.922	4.072
4058	8.48	8.6	8.66	8.274	8.598	8.42	8.539	8.507	8.263	8.525	16.548	11.576	10.84	8.272	8.246	8.29	8.663	8.633	8.531	8.242	8.44	8.237	8.659	8.681	8.468	8.156	8.469	8.352	8.549	8.599	8.339	8.585	8.758	8.809	8.619	8.759
4030	4.489	4.478	4.559	4.232	4.232	4.326	4.482	4.512	4.271	4.291	16.268	10.483	8.046	4.351	4.173	4.252	4.695	4.509	4.493	4.158	4.338	4.288	4.517	4.539	4.496	4.222	4.241	4.386	4.518	4.546	4.36	4.391	4.736	4.77	4.472	4.46
4067	1.93	1.963	2.013	1.887	1.916	1.971	1.961	1.998	1.912	1.95	4.281	3.286	2.846	1.975	1.816	1.83	1.995	1.912	1.93	1.881	1.876	1.896	1.945	1.92	1.945	1.853	1.931	1.964	1.993	2.075	1.917	1.919	2.079	2.139	1.986	2.09
4091	4.755	4.622	4.723	4.313	4.513	4.493	4.631	4.651	4.264	4.501	7.715	6.311	5.748	4.671	4.314	4.407	5.047	4.677	4.6	4.466	4.469	4.474	4.878	4.637	4.637	4.418	4.493	4.495	4.64	4.624	4.28	4.527	4.622	4.64	4.439	4.508
422	6.06	6.071	6.203	5.951	6.024	6.145	6.078	5.926	6.042	6.037	8.35	6.785	6.479	6.235	6.045	6.013	6.139	6.172	6.06	6.126	6.01	6.029	6.155	6.02	6.095	5.995	5.924	6.053	6.079	5.987	6.032	6.102	6.063	6.081	6.104	6.212
4020	4.402	4.284	4.316	4.095	4.096	4.103	4.372	4.333	4.134	4.108	16.711	10.491	8.128	4.137	4.073	4.092	4.651	4.352	4.306	4.107	4.044	4.038	4.464	4.345	4.302	4.084	4.063	4.049	4.374	4.371	4.147	4.115	4.388	4.436	4.3	4.315
8	3.504	3.222	3.256	3.286	3.19	3.219	3.348	3.255	3.322	3.233	6.052	4.626	4.095	3.563	3.282	3.226	3.565	3.411	3.227	3.43	3.132	3.157	3.518	3.323	3.24	3.409	3.153	3.108	3.33	3.248	3.297	3.221	3.299	3.332	3.291	3.273
4083	3.623	3.586	3.623	3.494	3.512	3.601	3.618	3.611	3.492	3.522	11.492	7.563	5.839	3.494	3.468	3.483	3.629	3.594	3.593	3.458	3.493	3.456	3.61	3.597	3.61	3.462	3.405	3.512	3.576	3.577	3.561	3.567	3.782	3.798	3.686	3.706
415	5.937	6.032	6.009	5.86	5.919	5.948	5.95	6.093	5.985	5.957	10.93	7.908	7.322	5.7	5.98	5.996	6.025	6.023	6.014	5.788	5.901	5.909	6.011	5.981	5.936	5.8	5.867	5.915	6.072	6.125	6.051	6.047	6.232	6.349	6.066	6.105
4007	3.663	3.676	3.696	3.565	3.531	3.595	3.641	3.667	3.592	3.611	9.496	6.683	5.345	3.687	3.559	3.583	3.741	3.626	3.677	3.544	3.543	3.551	3.622	3.639	3.707	3.573	3.493	3.61	3.664	3.719	3.603	3.608	3.77	3.789	3.697	3.683
4047	4.753	4.833	4.746	4.795	4.861	4.885	4.769	4.831	4.798	4.835	9.18	6.817	5.994	5.089	4.745	4.838	4.957	4.696	4.7	4.872	4.833	4.769	4.821	4.747	4.783	4.806	4.889	4.847	4.814	4.864	4.871	4.858	4.927	4.966	5.048	4.969
408	3.323	3.198	3.226	3.151	3.144	3.195	3.302	3.213	3.124	3.149	8.216	5.87	5.061	3.126	3.104	3.073	3.526	3.238	3.179	3.053	3.113	3.145	3.348	3.195	3.195	3.129	3.124	3.159	3.263	3.303	3.136	3.197	3.331	3.378	3.228	3.255
4003	2.324	2.317	2.288	2.263	2.29	2.398	2.305	2.426	2.28	2.316	7.609	5.089	4.116	2.266	2.208	2.277	2.466	2.357	2.319	2.196	2.25	2.266	2.378	2.378	2.298	2.244	2.274	2.267	2.321	2.454	2.282	2.29	2.414	2.496	2.354	2.363
4101	4.002	3.986	4.011	3.928	3.88	3.946	3.96	3.928	3.885	3.944	19.154	11.33	8.11	4.0	4.0	3.948	4.033	4.029	3.958	3.986	3.926	3.916	4.031	3.992	3.962	4.01	3.921	3.961	3.924	3.927	3.885	3.918	4.018	4.048	3.997	3.982
4074	3.463	3.484	3.498	3.596	3.639	3.599	3.495	3.507	3.625	3.588	6.513	4.935	4.643	3.604	3.547	3.614	3.527	3.451	3.491	3.59	3.643	3.607	3.488	3.457	3.48	3.548	3.572	3.628	3.516	3.52	3.64	3.599	3.715	3.751	3.767	3.808
4117	5.457	5.254	5.22	4.956	5.069	5.099	5.379	5.292	5.008	5.079	11.632	8.27	7.206	4.905	5.048	5.08	5.69	5.539	5.255	5.029	5.085	5.063	5.631	5.283	5.294	4.984	5.067	5.133	5.44	5.371	4.976	5.123	5.325	5.406	5.282	5.351
4098	3.455	3.456	3.521	3.263	3.384	3.413	3.453	3.472	3.291	3.395	12.336	7.766	5.925	3.229	3.24	3.271	3.378	3.443	3.463	3.236	3.264	3.339	3.449	3.376	3.412	3.229	3.346	3.399	3.464	3.476	3.349	3.418	3.576	3.639	3.547	3.584
2	3.12	3.092	3.1	3.038	3.011	3.056	3.109	3.126	3.032	3.015	4.076	3.628	3.426	3.275	2.951	2.968	3.232	3.004	3.053	3.133	2.958	2.989	3.166	3.058	3.069	3.078	2.989	3.036	3.128	3.139	2.995	3.067	3.156	3.203	3.123	3.166
4086	2.796	2.753	2.818	2.667	2.693	2.705	2.782	2.773	2.689	2.688	10.853	6.762	5.103	2.757	2.648	2.618	2.904	2.841	2.732	2.691	2.7	2.648	2.877	2.836	2.731	2.653	2.704	2.717	2.782	2.77	2.647	2.636	2.771	2.806	2.725	2.723
4019	4.614	4.699	4.681	4.691	4.671	4.667	4.639	4.67	4.708	4.667	8.498	5.942	5.368	4.966	4.765	4.667	4.75	4.722	4.619	4.841	4.698	4.688	4.729	292.867	4.697	4.657	4.726	4.697	4.662	4.688	4.701	4.742	4.817	4.905	4.882	4.913
405	6.586	6.565	6.688	6.105	6.525	6.561	6.585	6.667	6.157	6.426	20.981	13.561	10.871	6.003	6.12	6.346	6.865	6.693	6.531	5.972	6.351	6.381	6.831	6.582	6.629	5.945	6.399	6.407	6.638	6.736	6.355	6.465	7.04	7.133	6.701	6.748
4100	5.57	5.571	5.671	5.63	5.661	5.609	5.589	5.598	5.705	5.619	10.445	7.436	6.995	5.794	5.664	5.601	5.702	5.674	5.589	5.715	5.641	5.581	5.675	5.708	5.579	5.598	5.632	5.686	5.646	5.684	5.723	5.699	5.715	5.796	5.816	5.895
4043	2.872	2.859	2.88	2.881	2.788	2.859	2.871	2.85	2.875	2.795	9.662	5.969	4.821	2.794	2.922	2.798	2.818	2.864	2.879	2.867	2.783	2.813	2.84	2.83	2.879	2.892	2.782	2.823	2.898	2.921	2.813	2.822	2.918	2.974	2.876	2.861
416	3.465	3.41	3.449	3.096	3.185	3.214	3.325	3.373	3.158	3.224	13.594	8.305	6.333	3.268	3.195	3.102	3.743	3.74	3.277	3.251	3.216	3.161	3.799	3.728	3.307	3.173	3.215	3.214	3.363	3.375	3.201	3.216	3.46	3.519	3.352	3.39
410	3.783	3.827	3.905	3.823	3.736	3.812	3.8	3.825	3.824	3.793	7.15	5.227	4.695	3.853	3.79	3.785	3.859	3.778	3.793	3.786	3.809	3.741	3.785	3.869	3.799	3.793	3.875	3.823	3.83	3.9	3.831	3.814	3.887	3.899	3.853	3.87
4041	6.271	6.355	6.405	6.133	6.217	6.188	6.34	6.462	6.162	6.299	16.438	10.916	9.49	6.131	6.059	6.1	6.306	6.27	6.276	6.158	6.063	6.135	6.326	6.273	6.33	6.064	6.137	6.184	6.33	6.502	6.279	6.462	6.732	6.745	6.467	6.593
4096	3.979	4.021	4.022	3.819	3.864	3.953	3.976	4.05	3.875	3.931	14.724	8.557	6.847	3.807	3.841	3.889	3.93	3.959	3.965	3.823	3.845	3.843	3.971	3.974	4.013	3.852	3.827	3.921	4.004	4.062	3.896	3.908	4.089	4.174	4.023	4.101
4025	5.759	5.736	5.88	5.667	5.623	5.645	5.762	5.718	5.631	5.651	10.281	7.282	6.751	5.769	5.76	5.543	5.847	5.821	5.664	5.733	5.578	5.595	5.836	5.664	5.764	5.664	5.624	5.692	5.685	5.691	5.666	5.77	5.841	5.87	5.789	5.862
414	5.254	5.302	5.344	5.196	5.322	5.299	5.28	5.359	5.235	5.327	9.461	7.034	6.297	5.316	5.276	5.329	5.349	5.33	5.368	5.322	5.248	5.268	5.386	5.54	5.328	5.138	5.243	5.289	5.317	5.406	5.276	5.262	5.222	5.265	5.18	5.17
9	1.601	1.542	1.558	1.516	1.51	1.507	1.557	1.534	1.507	1.517	3.46	2.585	2.205	1.697	1.443	1.454	1.712	1.52	1.519	1.573	1.457	1.452	1.609	1.521	1.513	1.574	1.503	1.505	1.544	1.531	1.506	1.516	1.566	1.568	1.511	1.539
413	5.434	5.45	5.463	5.776	5.48	5.468	5.473	5.442	5.683	5.49	8.56	6.661	5.962	5.752	5.692	5.748	5.367	5.381	5.454	5.681	5.473	5.513	5.397	5.396	5.476	5.747	5.527	5.477	5.459	5.419	5.709	5.574	5.569	5.609	5.634	5.641
4109	3.175	3.149	3.224	2.9	3.032	3.06	3.168	3.16	2.913	3.034	22.051	12.794	9.077	3.002	2.862	2.841	3.376	3.085	3.126	2.877	2.853	2.869	3.125	3.091	3.137	2.896	2.892	3.046	3.142	3.136	2.939	3.035	3.204	3.193	3.104	3.104
3	3.257	3.242	3.306	3.425	3.285	3.28	3.228	3.257	3.318	3.27	3.893	3.352	3.405	3.529	3.464	3.273	3.217	3.251	3.242	3.488	3.248	3.298	3.247	3.26	3.243	3.422	3.305	3.301	3.235	3.225	3.321	3.34	3.34	3.336	3.425	3.407
4114	3.219	3.198	3.177	3.071	3.061	3.004	3.191	3.137	3.077	3.053	6.969	4.98	4.224	3.114	3.052	3.084	3.279	3.193	3.213	3.059	3.042	3.044	3.213	3.188	3.183	3.096	3.069	3.056	3.181	3.169	3.074	3.06	3.205	3.225	3.087	3.098
4031	4.56	4.612	4.625	4.628	4.667	4.562	4.633	4.665	4.673	4.707	15.791	10.118	8.443	4.5	4.578	4.573	4.694	4.569	4.543	4.575	4.57	4.579	4.655	4.569	4.658	4.553	4.649	4.615	4.665	4.702	4.696	4.701	4.817	4.842	4.851	4.848
4015	4.357	4.369	4.5	4.332	4.38	4.408	4.364	4.393	4.356	4.336	9.614	6.714	5.592	4.48	4.299	4.34	4.341	4.319	4.383	4.327	4.332	4.377	4.274	4.382	4.448	4.376	4.377	4.387	4.416	4.417	4.363	4.363	4.577	4.577	4.486	4.604
4046	3.655	3.605	3.658	3.756	3.721	3.72	3.674	3.647	3.747	3.672	7.384	5.223	4.487	3.866	3.725	3.666	3.639	3.582	3.614	3.758	3.591	3.678	3.619	3.555	3.669	3.787	3.679	3.637	3.642	3.628	3.745	3.64	3.653	3.641	3.682	3.735
4108	4.497	4.538	4.536	4.711	4.62	4.628	4.517	4.492	4.743	4.704	5.683	4.932	4.679	4.944	4.677	4.596	4.531	4.499	4.446	4.802	4.575	4.612	4.479	4.446	4.608	4.793	4.55	4.626	4.568	4.535	4.728	4.639	4.545	4.635	4.617	4.596
4097	5.001	5.045	5.245	4.963	4.925	4.96	5.052	5.056	4.935	4.902	13.415	9.219	7.811	4.973	4.928	4.919	5.09	4.998	5.002	4.929	4.846	4.897	5.012	4.976	5.022	4.923	4.895	4.941	5.057	5.117	4.978	4.973	5.324	5.359	5.246	5.233
4036	2.584	2.596	2.638	2.53	2.558	2.536	2.585	2.627	2.563	2.56	7.078	4.947	3.962	2.607	2.574	2.512	2.789	2.617	2.573	2.517	2.52	2.521	2.59	2.581	2.578	2.529	2.558	2.579	2.606	2.64	2.592	2.584	2.677	2.697	2.658	2.624
4084	3.851	3.73	3.78	3.695	3.698	3.748	3.81	3.824	3.722	3.741	12.44	8.135	6.372	3.862	3.597	3.675	3.893	3.807	3.697	3.733	3.681	3.726	3.863	3.696	3.691	3.737	3.674	3.66	3.827	3.84	3.806	3.741	3.855	3.942	3.982	3.882
425	5.654	5.672	5.739	5.774	5.804	5.841	5.773	5.796	5.891	5.803	8.62	6.918	6.497	5.89	5.747	5.681	5.724	5.723	5.64	5.743	5.699	5.703	5.677	5.733	5.693	5.7	5.763	5.873	5.79	5.805	5.899	5.934	6.034	6.005	6.085	6.09
4099	5.363	5.406	5.384	5.203	5.347	5.377	5.391	5.419	5.227	5.289	12.19	8.063	7.443	5.306	5.244	5.191	5.603	5.533	5.316	5.28	5.242	5.19	5.566	5.36	5.389	5.189	5.31	5.371	5.349	5.296	5.257	5.325	5.565	5.595	5.469	5.472
4011	3.064	3.099	3.141	3.024	3.105	3.066	3.073	3.116	3.051	3.073	9.446	5.845	4.674	2.996	3.049	3.0	3.007	3.089	3.063	3.047	3.049	3.056	3.091	3.103	3.155	3.012	3.025	3.045	3.108	3.171	3.052	3.092	3.184	3.189	3.092	3.078
4049	3.887	3.842	3.917	3.73	3.805	3.676	3.877	3.796	3.718	3.799	12.092	7.726	6.289	3.748	3.718	3.705	3.918	3.885	3.882	3.733	3.694	3.649	3.887	4.026	3.813	3.729	3.706	3.693	3.908	4.017	3.706	3.853	4.014	4.003	3.913	3.934
4054	4.078	4.242	4.185	4.172	4.087	4.14	4.115	4.256	4.165	4.082	10.36	6.934	6.084	4.717	4.122	4.026	4.415	4.202	4.066	4.395	4.023	4.185	4.32	4.094	4.207	4.115	4.178	4.166	4.127	4.194	4.149	4.103	4.29	4.436	4.248	4.33
4087	6.174	6.182	6.276	5.973	5.976	6.167	6.195	6.246	6.021	6.005	19.626	12.516	9.977	5.881	5.941	5.927	6.175	6.141	6.125	5.852	5.947	5.952	6.136	6.144	6.156	5.926	5.98	6.144	6.275	6.257	6.038	6.064	6.487	6.544	6.356	6.435
4029	2.816	2.872	2.945	2.743	2.78	24.28	2.826	2.882	2.756	2.802	10.288	6.31	4.973	2.705	2.728	2.753	2.792	2.786	2.844	2.729	2.715	2.747	2.788	2.845	2.873	2.73	2.738	2.802	2.829	2.877	2.783	2.802	2.905	2.958	2.905	2.934
5	5.871	5.679	5.755	5.545	5.601	5.761	5.764	5.724	5.507	5.485	11.202	8.286	7.501	6.039	5.4	5.513	6.188	5.739	5.676	5.685	5.56	5.593	5.995	5.696	5.705	5.616	5.58	5.642	5.659	5.683	5.507	5.507	6.01	6.048	5.856	5.999
427	2.967	2.98	2.884	2.637	2.707	2.706	2.902	2.94	2.641	2.692	5.127	3.98	3.47	2.566	2.491	2.619	2.919	2.901	2.98	2.507	2.668	2.69	2.866	2.874	2.958	2.556	2.666	2.639	2.916	2.993	2.644	2.802	3.008	2.962	2.812	2.911
407	6.398	6.421	6.47	6.519	6.45	6.732	6.389	6.409	6.623	6.717	9.709	7.403	6.868	6.556	6.614	6.581	6.278	6.438	6.457	6.575	6.419	6.546	6.354	6.541	6.413	6.552	6.71	6.654	6.47	6.648	6.61	6.722	6.574	6.582	6.637	6.666
10	3.291	3.307	3.336	3.35	3.335	3.453	3.303	3.314	3.335	3.371	7.135	4.71	3.931	3.501	3.519	3.378	3.364	3.324	3.328	3.517	3.381	3.337	3.351	3.317	3.413	3.361	3.323	3.419	3.308	3.33	3.331	3.32	3.48	3.471	3.506	3.516
4062	5.184	5.267	5.436	5.058	5.078	5.136	5.25	5.349	5.076	5.068	17.996	11.521	8.926	5.024	5.001	5.003	5.207	5.178	5.174	5.015	4.958	4.983	5.19	5.336	5.352	4.991	5.0	5.074	5.321	5.432	5.109	5.135	5.491	5.536	5.251	5.326
4077	7.826	7.795	7.88	7.732	7.694	3017.871	7.848	7.828	7.82	7.818	17.509	12.299	11.0	8.145	7.592	7.742	8.493	7.827	7.807	7.688	7.702	8.032	8.097	7.786	7.914	7.695	7.64	7.83	7.914	8.06	7.824	7.795	8.124	8.171	8.075	8.171
4010	4.885	4.939	4.983	4.545	4.602	4.709	4.844	4.954	4.58	4.713	12.381	8.529	6.876	4.431	4.499	4.549	4.831	4.841	4.855	4.454	4.5	4.636	4.836	4.905	4.919	4.515	4.517	4.683	4.906	4.971	4.642	4.712	4.968	5.096	4.822	4.927
4028	3.39	3.355	3.494	3.353	3.363	3.362	3.369	3.394	3.339	3.332	9.423	6.361	5.172	3.429	3.319	3.308	3.485	3.357	3.334	3.34	3.29	3.318	3.383	3.35	3.348	3.354	3.35	3.446	3.364	3.396	3.326	3.329	3.511	3.551	3.447	3.509
4013	5.076	5.188	5.225	5.297	5.069	5.158	5.18	5.191	5.338	5.092	6.128	5.365	5.289	5.322	5.2	5.191	5.0	5.025	5.113	5.232	5.037	5.095	5.025	5.141	5.176	5.215	5.101	5.119	5.225	5.187	5.355	5.108	5.196	5.263	5.228	5.245
4034	4.962	4.965	4.908	4.939	5.019	4.974	4.957	4.992	5.006	5.001	9.254	6.803	5.814	5.238	5.018	4.98	5.093	4.979	4.946	5.084	4.911	4.841	4.981	4.945	4.905	5.003	4.93	4.896	5.005	5.019	5.113	4.966	4.968	4.943	5.062	5.062
6	2.82	2.797	2.876	2.816	2.84	2.884	2.797	2.83	2.851	2.875	4.697	3.624	3.166	2.947	2.831	2.852	2.826	2.804	2.796	2.858	2.833	2.814	2.813	2.787	2.795	2.86	2.81	2.848	2.832	2.857	2.897	2.886	2.999	3.015	3.073	3.029
4000	2.759	2.746	2.73	2.632	2.662	2.659	2.747	2.811	2.63	2.658	11.559	7.026	5.297	2.6	2.6	2.615	2.768	2.715	2.761	2.601	2.641	2.634	2.744	2.805	2.816	2.639	2.653	2.662	2.739	2.803	2.671	2.704	2.854	2.839	2.754	2.776
4102	4.569	4.464	4.416	4.355	4.405	4.396	4.529	4.476	4.345	4.383	17.159	10.727	9.032	4.409	4.461	4.364	5.003	4.552	4.377	4.336	4.382	4.402	4.821	4.517	4.388	4.28	4.39	4.36	4.409	4.481	4.363	4.408	4.567	4.59	4.555	4.612
4052	4.044	4.11	4.12	4.029	4.092	4.129	4.103	4.155	4.041	4.102	10.988	6.806	5.856	4.008	4.072	4.03	4.005	4.096	4.086	4.055	4.095	4.107	4.046	4.13	4.128	3.994	4.072	4.137	4.112	4.201	4.077	4.136	4.245	4.297	4.332	4.308
426	7.464	7.492	7.437	7.502	7.492	7.517	7.475	7.509	7.621	7.537	11.258	9.059	8.23	7.642	7.481	7.522	7.436	7.41	7.628	7.499	7.34	7.416	7.4	7.457	7.523	7.583	7.358	7.413	7.503	7.51	7.679	7.644	7.787	7.817	7.879
4016	6.014	6.013	5.999	5.838	5.904	5.92	6.039	6.069	5.901	5.932	20.872	13.301	10.205	5.818	5.74	5.745	5.977	5.897	5.909	5.739	5.771	5.798	5.924	5.92	5.991	5.784	5.846	5.881	6.056	6.081	5.951	5.932	6.199	6.303	6.068	6.129
4018	6.159	6.117	6.135	5.855	5.896	5.982	6.146	6.297	5.906	6.111	15.049	10.284	8.559	5.699	5.869	5.943	6.238	6.12	6.132	5.814	5.906	5.885	6.159	6.135	6.118	5.892	5.937	5.999	6.204	6.369	5.943	5.979	6.35	6.416	6.137	6.152
4002	3.471	3.501	3.486	3.372	3.314	3.385	3.48	3.515	3.391	3.371	10.893	7.055	5.91	3.546	3.283	3.26	3.544	3.435	3.413	3.443	3.269	3.331	3.485	3.482	3.46	3.362	3.331	3.368	3.474	3.512	3.35	3.347	3.641	3.673	3.489	3.56
404	3.194	3.215	3.269	3.25	3.207	3.309	3.211	3.245	3.277	3.236	5.11	4.055	3.725	3.45	3.202	3.219	3.282	3.176	3.196	3.28	3.18	3.185	3.224	3.197	3.213	3.228	3.199	3.253	3.231	3.266	3.275	3.234	3.31	3.395	3.37	3.378
4078	4.82	4.841	4.906	5.019	5.1	5.041	4.9	4.925	5.063	5.0	8.639	6.232	5.64	4.759	4.79	4.958	4.655	4.759	4.831	4.768	4.764	4.957	4.722	4.813	4.814	4.965	5.071	4.988	4.947	4.942	5.043	5.104	5.05	5.101	5.041	5.081
412	4.72	4.799	4.836	4.63	4.692	4.678	4.753	4.875	4.69	4.762	8.134	6.45	5.721	5.026	4.594	4.61	4.992	4.679	4.733	4.621	4.615	4.691	4.771	4.755	4.757	4.607	4.69	4.646	4.796	4.889	4.724	4.776	4.923	4.905	4.781	4.83
4056	4.533	4.529	4.47	4.393	4.507	4.517	4.514	4.495	4.459	4.531	14.582	9.783	7.897	4.828	4.342	4.407	4.944	4.46	4.506	4.368	4.448	4.47	4.466	4.563	4.561	4.403	4.484	4.331	4.543	4.491	4.515	4.558	4.614	4.592	4.608	4.61
4082	6.605	6.667	6.784	6.115	6.133	6.087	6.586	6.557	6.033	6.095	15.855	10.93	8.825	6.191	6.332	6.011	6.695	6.854	6.509	6.217	6.268	6.162	6.757	6.821	6.695	6.101	6.178	6.337	6.546	6.595	6.055	6.136	6.724	6.836	6.306	6.336
