# Supplementary material for: Real-Time Forecasting from Wearable-Monitored Heart Rate Data Through Autoregressive Models
Source: J Healthc Inform Res. 2025 Mar 7;9(2):154–73. doi: 10.1007/s41666-025-00191-y (PMC12037944; doi:10.1007/s41666-025-00191-y)
Supplement: Supplementary file 1 — (zip 93 KB) [file 41666_2025_191_MOESM1_ESM.zip › HR_forecast-main/RRITS_MAE_window_30.csv]

user_id	(2, 0, 0)	(2, 0, 1)	(2, 0, 2)	(2, 0, 3)	(2, 0, 4)	(2, 1, 0)	(2, 1, 1)	(2, 1, 2)	(2, 1, 3)	(2, 1, 4)	(0, 0, 0)	(0, 0, 1)	(0, 0, 2)	(0, 0, 3)	(0, 0, 4)	(0, 1, 0)	(0, 1, 1)	(0, 1, 2)	(0, 1, 3)	(0, 1, 4)	(1, 0, 0)	(1, 0, 1)	(1, 0, 2)	(1, 0, 3)	(1, 0, 4)	(1, 1, 0)	(1, 1, 1)	(1, 1, 2)	(1, 1, 3)	(1, 1, 4)	(5, 0, 0)	(5, 0, 1)	(5, 1, 0)	(5, 1, 1)	(10, 0, 0)	(10, 0, 1)	(10, 1, 0)	(10, 1, 1)	(4, 0, 0)	(4, 0, 1)	(4, 1, 0)	(4, 1, 1)	(3, 0, 0)	(3, 0, 1)	(3, 0, 2)	(3, 0, 3)	(3, 0, 4)	(3, 1, 0)	(3, 1, 1)
4021	4.456	4.778	4.732	5.376	5.274	4.095	4.369	4.576	5.047	5.136	9.401	6.401	5.59	5.345	5.34	4.133	4.004	4.282	4.695	4.656	4.354	4.51	4.768	5.053	5.144	4.066	4.165	4.355	4.659	4.739	4.894	5.331	4.655	4.943	7.349	7.543	7.152	7.853	4.661	4.929	4.385	4.439	4.527	4.651	4.982	5.409	5.462	4.335	4.39
420	3.577	3.65	3.673	4.073	4.253	3.567	3.649	3.739	3.884	3.891	4.701	3.975	3.805	4.035	4.031	3.563	3.518	3.648	3.665	3.809	3.509	3.677	3.771	4.111	4.166	3.582	3.542	3.547	3.792	3.928	3.948	4.135	3.775	3.862	5.399	6.326	5.373	6.031	3.849	4.008	3.697	3.846	3.687	3.821	3.871	4.071	4.322	3.635	3.684
4059	3.293	3.41	3.692	3.678	3.932	3.284	3.265	3.445	3.393	3.489	8.197	5.283	4.68	3.994	3.87	3.088	3.196	3.374	3.425	3.47	3.179	3.411	3.443	3.538	3.671	3.187	3.272	3.315	3.268	3.496	3.541	3.76	3.397	3.471	4.841	5.002	4.516	4.872	3.421	3.656	3.369	3.388	3.371	3.463	3.634	3.721	3.835	3.302	3.387
4005	4.289	4.547	4.811	4.972	5.127	4.081	4.285	4.543	4.627	4.889	7.858	5.497	5.034	4.993	4.954	3.791	3.933	4.011	4.561	4.565	4.001	4.116	4.489	4.659	4.746	3.986	3.991	4.177	4.671	4.751	4.895	5.172	4.716	4.82	6.428	6.981	6.227	6.673	4.693	4.945	4.546	4.661	4.398	4.486	4.843	5.188	5.252	4.319	4.43
13	3.265	3.459	3.694	3.816	3.937	3.273	3.264	3.478	3.839	3.667	4.489	3.614	3.517	3.579	3.744	3.183	3.249	3.273	3.448	3.483	3.173	3.265	3.469	3.666	3.863	3.235	3.241	3.308	3.522	3.616	3.595	3.733	3.612	3.741	4.867	5.039	4.881	5.201	3.49	3.783	3.494	3.517	3.36	3.581	3.783	3.75	3.95	3.375	3.423
4071	4.606	4.872	5.098	5.048	5.57	4.638	4.682	4.913	5.384	5.527	6.768	5.418	5.261	5.273	5.434	4.539	4.392	4.678	4.754	5.16	4.525	4.722	4.905	5.245	5.704	4.507	4.523	4.662	4.976	5.186	5.149	5.574	5.152	5.265	7.078	7.582	7.033	7.145	5.019	5.193	4.908	5.052	4.845	5.046	5.152	5.156	5.42	4.739	4.778
4068	8.337	8.531	8.74	9.252	9.342	8.203	8.278	8.904	9.451	9.092	12.085	9.672	9.499	9.241	9.576	7.831	8.059	8.504	9.138	8.689	8.269	8.443	8.669	9.04	9.385	7.973	8.081	8.458	8.904	9.25	8.584	8.972	8.733	8.896	12.597	13.268	11.998	12.722	8.367	8.741	8.408	8.701	8.442	8.688	9.393	9.801	9.603	8.385	8.436
411	6.005	6.023	6.428	6.297	6.329	5.933	270.884	6.079	6.329	6.599	6.836	6.103	6.431	6.218	6.378	6.09	6.084	5.836	6.032	6.476	5.877	5.861	6.356	6.419	6.613	6.032	5.809	5.823	6.09	6.653	6.141	6.488	6.142	6.283	8.493	8.993	8.437	9.062	6.075	6.282	5.997	6.222	5.942	6.078	6.583	6.65	6.787	6.022	5.942
4070	6.407	6.843	6.966	7.234	7.616	5.872	6.258	6.67	6.569	6.882	13.224	9.187	7.733	7.216	7.33	5.64	5.777	6.336	6.037	6.331	6.182	6.475	6.865	6.882	7.186	5.697	6.021	6.362	6.3	6.648	7.36	7.372	6.868	7.064	10.355	10.706	9.491	9.827	6.975	7.148	6.583	6.967	6.899	7.153	7.085	7.276	7.546	6.159	6.48
4075	5.374	5.573	6.173	6.038	5.99	5.102	5.28	5.23	5.584	6.183	7.254	6.047	5.768	5.658	5.839	5.258	5.087	4.877	5.378	5.406	5.126	5.226	5.438	5.605	5.505	5.171	4.937	5.124	5.18	5.507	6.54	6.975	6.103	6.411	10.88	10.572	11.089	12.02	6.184	6.453	5.612	5.863	5.553	6.079	6.251	6.465	6.105	5.391	5.577
4079	5.672	5.874	6.333	6.506	7.1	5.474	5.678	6.008	6.132	6.291	11.175	7.84	6.699	6.307	6.799	5.093	5.425	5.511	5.645	5.957	5.464	5.779	5.874	6.048	6.266	5.367	5.655	5.718	6.017	6.075	6.166	6.54	5.93	5.871	8.7	9.383	8.717	9.382	5.964	6.091	5.756	5.872	5.911	5.999	6.225	6.661	6.638	5.556	5.663
4057	4.243	4.273	4.598	4.645	4.737	3.984	4.144	4.402	4.465	4.603	8.822	6.235	5.299	5.205	5.012	4.027	4.029	4.023	4.191	4.495	4.195	4.352	4.342	4.616	4.9	3.955	4.041	4.115	4.367	4.551	4.519	4.667	4.401	4.509	5.936	6.165	5.934	6.655	4.382	4.453	4.292	4.387	4.375	4.415	4.585	4.71	4.785	4.109	4.201
4006	6.315	6.644	7.15	7.687	8.014	6.042	6.379	6.463	7.129	7.302	12.148	8.85	7.364	7.278	7.247	5.925	6.046	6.254	6.52	7.041	6.391	6.328	6.917	7.219	7.624	5.946	6.278	6.374	6.746	7.224	7.026	7.264	6.672	6.993	9.393	10.457	8.626	9.335	6.797	7.362	6.43	6.628	6.458	6.73	7.441	7.645	7.903	6.121	6.432
4119	5.124	5.258	5.888	6.155	5.953	4.838	5.124	5.334	5.669	5.886	7.995	6.297	5.826	5.736	5.854	4.587	4.796	5.06	5.262	5.72	4.95	5.178	5.495	5.607	5.919	4.701	5.001	5.07	5.326	5.652	5.566	5.969	5.498	5.559	7.898	8.757	7.202	8.177	5.472	5.695	5.171	5.433	5.273	5.516	5.892	6.015	6.642	4.964	5.07
4060	3.498	3.588	3.876	4.055	4.231	3.445	3.594	3.703	3.89	4.067	6.563	4.964	4.471	4.174	4.325	3.459	3.384	3.516	3.795	3.92	3.628	3.613	3.876	4.02	4.24	3.281	3.438	3.585	3.936	4.108	3.915	4.02	3.797	3.917	5.126	5.416	4.7	5.021	3.731	3.886	3.675	3.844	3.64	3.848	3.929	4.055	4.379	3.528	3.671
4050	3.874	3.941	4.03	4.223	4.378	3.876	3.934	3.97	4.177	4.192	7.447	5.455	5.192	4.67	4.472	3.878	3.721	3.829	3.873	4.042	3.865	3.93	4.181	4.161	4.194	3.929	3.744	3.772	3.992	4.181	4.235	4.416	4.151	4.298	5.503	6.236	5.256	5.497	4.087	4.23	4.052	4.12	3.94	4.224	4.332	4.548	4.645	3.966	3.944
0	1.857	1.948	2.092	2.253	2.257	1.945	1.958	1.941	2.191	2.259	2.377	1.995	2.03	2.091	2.172	1.99	1.853	1.916	2.036	2.179	1.836	1.922	2.053	2.166	2.193	1.913	1.901	1.946	2.09	2.181	2.118	2.195	2.078	2.175	3.129	3.51	3.122	3.398	2.027	2.112	2.0	2.063	1.909	2.024	2.206	2.28	2.223	1.943	2.041
4039	4.443	4.485	4.771	4.979	5.021	4.522	4.389	4.541	4.702	5.27	6.899	5.382	5.086	5.105	4.997	4.463	4.248	4.347	4.387	4.63	4.275	4.463	4.599	4.682	4.849	4.446	4.342	4.386	4.629	4.835	4.802	4.976	4.911	4.995	6.905	7.526	6.544	6.582	4.646	4.724	4.561	4.577	4.512	4.394	4.79	4.995	5.246	4.524	4.46
4089	6.755	7.055	7.261	7.704	7.862	6.095	6.587	6.619	6.956	7.571	9.625	6.941	7.182	7.049	7.206	5.929	6.065	6.233	6.534	6.733	6.572	6.481	6.984	6.972	7.336	5.956	6.434	6.228	6.626	6.802	7.498	8.053	7.071	7.374	10.914	12.005	10.11	10.716	7.173	7.812	6.529	7.05	6.686	7.226	7.497	8.042	8.218	6.489	6.743
4045	5.033	5.176	5.285	5.572	5.444	4.931	5.281	5.173	5.408	5.621	6.125	5.167	5.271	5.19	5.355	4.993	5.207	4.917	5.067	5.194	4.934	5.009	5.262	5.261	5.276	5.012	4.868	4.82	4.99	5.144	5.575	5.771	5.471	5.485	6.658	6.955	6.42	6.866	5.329	5.358	5.319	5.301	5.139	5.33	5.489	5.516	5.433	5.123	5.363
4090	4.789	5.021	5.306	5.545	5.802	4.371	4.644	4.954	5.065	5.265	7.777	5.673	5.331	5.33	5.267	4.354	4.42	4.362	4.605	4.862	4.585	4.564	4.912	5.036	5.335	4.453	4.461	4.583	4.897	5.151	5.217	5.492	4.991	5.393	8.42	8.732	7.733	8.611	5.109	5.358	4.764	5.087	4.919	5.11	5.39	5.66	6.16	4.449	4.842
4076	6.52	6.781	7.229	7.192	7.092	6.71	6.497	6.565	6.929	6.942	7.353	6.554	6.661	6.935	7.15	6.531	6.539	6.212	6.731	7.091	6.309	6.618	6.797	7.088	6.981	6.64	6.283	6.401	6.623	6.969	6.962	7.162	6.697	6.746	8.402	8.739	8.186	8.655	6.755	7.152	6.661	6.698	6.659	6.955	7.021	7.682	7.412	6.51	6.422
4032	4.485	4.528	5.156	5.18	5.267	4.314	4.388	4.571	4.975	4.946	7.549	5.678	5.144	5.137	5.299	4.379	4.524	4.468	4.584	4.829	4.46	4.526	4.734	5.2	5.161	4.427	4.366	4.485	4.77	4.948	4.96	5.312	4.737	4.89	7.025	7.141	6.256	6.794	4.716	5.004	4.582	4.623	4.51	4.767	5.1	5.337	5.72	4.424	4.604
4061	6.456	6.693	7.114	7.329	7.403	6.653	6.885	7.019	7.318	7.29	11.531	8.356	7.441	7.368	7.644	6.456	6.705	6.789	6.82	6.883	6.387	6.544	6.972	6.865	7.301	6.511	6.702	6.752	7.003	7.134	7.148	7.395	7.134	7.35	9.064	9.762	8.539	9.502	6.809	6.982	7.046	6.99	6.569	6.724	7.088	7.428	7.565	6.766	6.677
4111	5.003	5.344	5.737	5.612	5.913	5.027	5.214	5.369	5.734	5.806	8.015	6.459	5.943	5.957	5.718	4.968	5.158	5.183	5.423	5.439	5.013	5.225	5.674	5.613	5.776	4.996	4.996	5.249	5.447	5.567	5.689	5.868	5.569	5.766	7.844	8.595	8.132	9.002	5.529	5.637	5.275	5.608	5.115	5.377	5.766	5.776	5.996	5.253	5.433
4106	5.24	5.579	5.979	5.8	6.152	5.165	5.26	5.457	5.818	6.07	7.489	6.014	5.935	5.863	6.125	5.312	5.215	5.295	5.528	5.625	5.169	5.32	5.701	5.778	6.119	5.168	5.135	5.37	5.473	5.806	5.714	6.083	5.753	5.822	8.397	8.878	7.881	8.286	5.468	5.752	5.596	5.806	5.402	5.523	5.897	5.822	6.297	5.367	5.66
4081	8.215	9.756	9.051	9.401	10.122	7.672	7.972	8.797	9.169	9.653	12.84	9.351	9.211	8.713	9.26	7.486	7.507	8.084	8.096	8.661	7.829	8.136	8.511	8.707	9.615	7.606	7.645	8.034	8.402	8.909	9.209	9.762	8.528	8.74	13.692	14.546	13.235	13.989	9.172	9.395	8.121	8.518	8.437	8.826	9.195	10.18	10.57	8.144	8.406
4064	5.916	6.137	6.711	6.901	7.083	5.667	5.962	6.071	6.297	6.683	8.929	7.357	6.682	6.657	6.661	5.691	5.813	5.984	6.389	6.526	6.063	6.04	6.556	6.707	6.715	5.552	5.87	6.018	6.321	6.607	6.545	6.791	6.305	6.442	9.788	10.067	9.171	9.795	6.311	6.64	6.147	6.293	6.153	6.662	6.816	6.938	6.722	5.886	6.077
4027	4.609	4.862	5.413	5.434	5.468	4.271	4.619	4.835	4.999	5.36	8.533	6.163	5.714	5.703	5.383	4.115	4.119	4.331	4.609	5.023	4.429	4.64	4.884	4.989	5.075	4.108	4.266	4.595	4.895	5.094	5.262	5.57	5.041	5.183	7.833	8.481	7.644	7.712	4.922	5.236	4.912	4.978	4.754	4.994	5.548	5.671	5.483	4.501	4.774
11	6.36	6.659	6.742	7.062	7.294	6.082	6.122	6.644	6.76	7.0	14.095	9.652	8.064	7.834	7.736	5.861	5.957	6.15	6.576	6.846	6.116	6.449	6.661	6.918	7.137	5.916	5.985	6.37	6.717	6.743	7.098	7.565	6.71	6.883	9.199	10.936	8.544	9.292	6.743	7.002	6.479	6.731	6.507	6.806	6.936	7.287	7.733	6.293	6.586
421	2.861	3.065	3.208	3.306	3.502	2.861	2.971	3.056	3.305	3.438	3.55	3.17	3.197	3.339	3.36	2.671	2.775	2.766	2.984	3.136	2.859	2.956	3.12	3.311	3.294	2.678	2.739	2.862	3.113	3.221	3.453	3.482	3.532	3.547	5.614	5.906	5.905	6.01	3.163	3.339	3.277	3.39	3.105	3.17	3.276	3.612	3.448	3.058	3.176
424	5.177	5.558	5.813	6.174	6.15	4.784	4.934	5.56	5.965	5.679	10.38	7.286	6.631	6.374	6.367	4.261	4.641	4.88	5.141	5.353	5.074	5.41	5.392	5.792	6.06	4.522	4.8	4.897	5.266	5.753	5.773	6.167	5.942	6.132	8.424	9.242	8.613	9.587	5.494	5.923	5.353	5.51	5.275	5.805	6.071	6.293	6.693	5.071	5.303
4009	10.017	10.066	10.89	11.535	11.253	9.657	9.864	10.508	11.315	11.11	16.173	11.632	11.513	10.905	10.92	8.979	9.593	9.746	10.015	10.576	9.487	10.019	10.448	10.954	11.138	9.24	9.72	10.356	10.65	10.716	10.623	11.318	10.625	10.583	14.178	16.014	14.194	15.456	10.603	11.051	10.14	10.64	10.18	10.334	10.822	11.637	11.754	10.046	10.641
4008	4.256	4.529	4.916	5.093	5.402	4.324	4.283	4.516	4.863	5.007	6.252	4.71	4.477	4.812	5.148	4.188	4.386	4.317	4.385	4.501	4.103	4.18	4.473	4.715	4.96	4.304	4.24	4.182	4.484	4.659	4.81	5.003	4.853	4.815	9.292	9.744	8.828	9.171	4.536	4.924	4.491	4.61	4.416	4.658	4.968	5.187	5.353	4.334	4.413
4069	3.4	3.492	3.736	3.754	4.025	3.14	3.219	3.48	3.609	3.759	5.08	4.113	3.938	3.974	4.022	3.173	3.112	3.267	3.32	3.454	3.487	3.352	3.711	3.71	3.959	3.079	3.141	3.288	3.552	3.493	3.823	3.952	3.603	3.848	5.235	5.497	5.117	5.625	3.554	3.746	3.418	3.548	3.557	3.664	3.865	3.87	4.178	3.231	3.337
4024	5.188	5.369	5.726	5.896	6.072	5.236	5.205	5.837	5.984	5.943	6.405	5.69	5.584	5.724	5.659	5.251	4.937	5.194	5.337	5.646	5.078	5.097	5.454	5.823	6.078	5.104	5.144	5.34	5.558	5.606	5.855	6.217	5.772	6.069	8.948	9.398	8.723	9.189	5.755	5.961	5.559	5.794	5.263	5.721	5.969	6.141	6.058	5.447	5.525
4055	3.603	173.916	3.941	4.086	4.033	3.588	3.532	3.601	3.834	3.813	8.667	5.909	4.906	4.704	4.452	3.574	3.466	3.557	3.653	3.82	3.739	3.619	3.751	3.936	4.11	3.505	3.522	3.533	3.727	3.823	3.873	4.126	3.869	3.918	5.248	5.476	4.83	5.236	3.751	3.913	3.744	3.776	3.724	3.879	3.955	4.002	4.157	3.603	3.7
4014	4.842	4.957	5.399	5.337	5.768	4.709	4.784	5.001	5.301	5.603	7.3	5.666	5.621	5.373	5.538	4.789	4.549	4.701	4.931	5.037	4.717	4.83	5.026	5.293	5.575	4.672	4.647	4.758	5.054	5.245	5.364	5.51	5.253	5.307	7.61	8.563	7.902	8.382	5.144	5.467	5.027	5.087	4.918	5.295	5.529	5.501	5.909	4.881	4.955
4066	4.238	4.399	4.766	5.081	5.076	4.157	4.401	4.521	4.761	4.83	6.001	4.767	4.551	4.545	4.708	4.197	4.022	4.025	4.341	4.411	4.014	4.141	4.37	4.607	4.764	4.207	4.021	4.139	4.512	4.6	5.085	5.187	5.006	4.956	7.698	8.255	7.772	8.186	4.86	5.147	4.494	4.804	4.394	4.662	4.93	5.206	5.348	4.4	4.53
4035	5.249	5.612	5.678	6.06	6.032	4.918	5.189	5.177	5.547	5.603	9.874	6.957	5.966	5.986	5.875	4.49	4.611	4.959	5.01	5.325	4.941	5.032	5.153	5.403	5.806	4.612	4.758	5.065	4.927	5.379	5.909	6.097	5.683	5.422	7.784	8.485	8.171	8.984	5.733	6.025	5.416	5.633	5.497	5.83	5.875	5.942	6.443	5.176	5.355
401	4.371	4.665	4.801	5.197	5.363	4.284	4.355	4.752	4.945	4.856	5.652	4.761	4.693	4.768	4.808	4.279	4.186	4.346	4.483	4.843	4.321	4.421	4.609	4.905	5.078	4.303	4.2	4.447	4.7	4.9	4.862	5.128	4.668	4.902	6.886	7.317	6.857	7.353	4.683	4.902	4.436	4.766	4.497	4.666	5.08	5.477	5.239	4.391	4.428
4085	4.93	5.169	5.429	5.617	5.581	4.848	5.01	5.15	5.523	5.509	7.092	5.909	5.648	5.699	5.643	4.94	4.765	4.825	5.181	5.336	4.859	5.011	5.143	5.55	5.486	4.842	4.896	5.11	5.272	5.435	5.514	5.684	5.296	5.602	8.239	8.527	7.892	8.261	5.288	5.479	5.01	5.144	5.144	5.434	5.652	5.692	5.843	4.915	4.99
4072	2.826	3.191	3.061	3.05	3.41	2.557	2.65	2.778	2.853	3.12	3.974	3.395	3.383	3.241	3.294	2.802	2.526	2.589	2.712	3.006	3.027	2.93	3.003	3.019	3.24	2.576	2.576	2.769	2.876	2.951	3.093	3.194	2.853	3.009	3.918	4.317	3.823	4.049	2.884	3.147	2.755	2.846	2.739	2.955	3.922	3.152	3.343	2.619	2.734
4033	4.002	4.411	4.499	4.714	4.813	4.21	4.212	4.479	4.872	4.797	6.135	4.73	4.596	4.658	4.577	4.013	4.204	4.174	4.164	4.385	4.049	4.127	4.558	4.476	4.623	4.091	4.208	4.271	4.599	4.413	4.72	4.909	4.767	4.921	6.537	7.278	6.614	7.071	4.368	4.662	4.597	4.682	4.144	4.612	4.453	4.639	4.931	4.203	4.381
4116	4.06	4.204	4.424	4.818	4.729	3.953	4.146	4.546	4.679	5.026	6.953	5.202	4.951	4.698	4.894	3.786	3.885	4.073	4.502	4.435	3.984	4.252	4.523	4.411	4.915	3.845	3.998	4.425	4.408	4.716	4.691	5.226	5.142	5.138	8.374	8.394	7.497	7.995	4.416	4.788	4.471	4.519	4.03	4.399	4.695	4.798	5.083	4.204	4.297
4112	2.66	2.856	2.935	2.945	3.154	2.445	2.578	2.77	2.799	2.921	4.666	3.753	3.36	3.217	3.127	2.493	2.412	2.442	2.645	2.695	2.75	2.865	2.809	2.937	3.065	2.409	2.514	2.633	2.643	2.804	2.806	3.059	2.738	2.902	4.097	4.716	4.571	5.55	2.779	2.804	2.616	2.717	2.663	2.793	2.894	3.035	3.229	2.585	2.627
4023	8.913	9.121	9.414	9.856	10.239	9.024	9.326	10.003	10.034	10.353	13.759	10.013	9.475	9.637	9.912	8.411	8.856	9.227	9.606	9.945	8.753	8.743	9.286	9.844	9.936	8.674	9.075	9.48	9.972	10.011	9.589	10.499	9.924	10.122	13.302	14.287	12.635	13.631	9.207	9.74	9.606	9.784	9.025	9.388	9.796	9.731	10.216	9.252	9.523
423	5.141	5.436	5.689	5.658	6.021	5.03	5.13	5.482	5.745	6.087	8.997	6.864	5.96	5.986	5.801	4.939	5.017	5.094	5.371	5.424	5.179	5.15	5.352	5.567	6.012	5.086	5.189	5.273	5.599	5.643	5.949	6.29	5.803	6.012	9.823	10.12	9.135	10.564	5.534	5.804	5.531	5.887	5.22	5.484	6.021	6.183	6.604	5.171	5.353
4088	3.347	3.746	3.92	3.887	4.011	3.301	5.036	3.684	3.708	3.823	8.177	5.33	4.47	4.107	3.871	3.061	3.239	3.406	3.472	3.579	3.282	3.475	3.681	3.866	4.018	3.15	3.312	3.471	3.554	3.655	3.722	3.9	3.556	3.784	5.321	5.656	4.751	5.164	3.666	3.829	3.464	3.601	3.531	3.663	3.932	4.035	4.146	3.386	3.522
4107	4.987	5.223	5.663	5.678	6.052	4.901	5.162	5.359	5.31	5.871	8.412	6.411	5.746	5.729	5.519	4.071	4.278	4.632	4.734	5.113	4.779	4.427	5.0	5.233	5.798	4.354	4.812	5.38	5.581	5.907	6.873	6.844	6.172	7.048	12.917	13.707	12.702	13.536	5.988	6.275	5.866	6.088	5.696	5.718	5.857	5.767	6.344	5.31	5.803
4110	3.11	3.113	3.38	3.419	3.759	3.007	3.067	3.386	3.444	3.353	6.497	4.69	4.199	4.005	3.882	2.982	2.954	3.011	3.175	3.242	3.064	3.056	3.239	3.442	3.642	2.978	2.966	2.992	3.18	3.311	3.504	3.813	3.362	3.613	4.688	5.036	5.004	5.421	3.295	3.587	3.206	3.363	3.05	3.251	3.724	3.557	3.834	3.136	3.143
7	2.534	2.587	2.727	2.962	3.134	2.389	2.434	2.635	2.799	2.968	4.238	3.244	2.952	2.784	2.894	2.336	2.299	2.469	2.537	2.594	2.392	2.473	2.703	2.614	2.789	2.35	2.33	2.519	2.639	2.707	2.857	3.057	2.817	2.951	4.09	4.5	3.819	4.043	2.681	2.88	2.587	2.759	2.585	2.646	2.878	3.115	3.219	2.428	2.57
4120	9.743	9.633	9.926	10.143	9.942	9.02	9.08	9.833	10.057	9.749	12.218	9.881	10.443	10.331	10.156	9.79	9.364	9.364	9.471	9.602	9.539	9.552	9.861	10.012	10.07	9.547	9.362	9.253	9.382	9.606	9.942	10.337	9.688	9.916	13.128	13.665	12.576	13.244	9.504	9.81	9.416	9.504	9.409	9.725	10.043	10.165	10.085	9.181	9.255
4037	5.658	6.087	6.448	6.756	7.204	5.594	17.223	6.236	6.172	6.458	9.925	7.15	6.452	6.427	6.761	5.07	5.459	5.75	6.016	6.15	5.377	5.721	6.132	6.218	6.607	5.369	5.529	5.76	6.054	6.057	6.518	6.821	6.318	6.347	10.096	11.057	9.737	11.194	6.243	6.417	6.287	6.527	5.826	6.252	6.461	6.671	7.082	6.059	5.995
4118	7.239	7.385	7.858	8.449	8.914	7.561	7.25	7.739	8.138	8.318	8.721	7.736	7.906	8.301	8.482	7.82	7.406	7.097	7.72	7.998	7.098	7.211	7.718	8.341	8.32	7.481	6.981	7.08	7.539	8.06	8.071	8.418	7.822	8.032	11.034	11.052	10.928	11.658	7.632	7.919	7.588	7.889	7.503	7.749	8.328	8.323	8.659	7.411	7.46
4001	4.851	5.178	5.316	5.508	5.648	4.668	4.818	5.192	5.366	5.507	7.217	5.557	5.2	5.216	5.158	4.787	4.7	4.622	4.681	4.988	4.63	5.037	5.13	5.369	5.511	4.659	4.626	4.79	4.919	4.922	5.503	5.821	5.431	5.691	7.94	8.924	8.082	8.572	5.314	5.39	5.121	5.396	5.127	5.471	5.586	5.836	6.01	4.947	5.101
402	5.934	6.169	6.459	7.012	6.935	5.868	5.79	6.185	6.391	6.672	8.298	6.675	6.736	6.927	6.833	5.712	5.841	5.683	6.178	6.338	5.885	6.005	6.371	6.68	7.16	5.854	5.723	5.711	6.229	6.553	6.474	6.795	6.387	6.538	8.917	8.99	9.029	9.523	6.235	6.637	6.138	6.279	6.044	6.244	6.41	6.889	7.328	5.94	6.05
403	4.176	4.123	4.481	4.724	4.729	4.095	4.142	4.039	4.585	4.641	5.412	4.471	4.307	4.389	4.559	4.243	4.091	4.099	4.23	4.363	4.105	4.202	4.278	4.629	4.769	4.113	4.111	4.085	4.339	4.445	4.713	5.048	4.516	4.711	5.956	6.397	5.958	6.286	4.483	4.645	4.215	4.272	4.37	4.493	4.65	4.772	5.075	4.166	4.221
4051	4.097	4.261	4.552	4.32	4.682	4.055	4.182	4.315	4.246	4.491	4.568	4.06	4.245	4.39	4.453	4.21	4.042	4.078	4.328	4.38	3.992	3.98	4.386	4.416	4.474	4.152	4.011	4.171	4.266	4.451	4.375	4.612	4.46	4.536	5.887	6.329	5.866	6.359	4.211	4.466	4.218	4.354	4.148	4.344	4.461	4.49	5.041	4.093	4.217
4004	3.96	4.058	4.468	4.583	4.58	3.643	3.744	4.129	4.177	4.466	6.337	4.815	4.622	4.483	4.624	3.677	3.654	3.796	3.985	4.093	3.859	4.042	4.221	4.421	4.692	3.627	3.73	3.84	4.04	4.203	4.267	4.497	4.138	4.313	5.807	6.112	5.853	6.416	4.101	4.356	3.865	4.042	4.001	4.098	4.33	4.65	4.752	3.691	3.89
409	1.91	2.041	2.086	2.092	2.236	1.896	1.901	1.928	1.942	1.995	2.994	2.283	2.134	2.062	2.149	1.804	1.83	1.845	1.87	1.865	1.866	1.986	2.053	2.033	2.205	1.856	1.88	1.885	1.878	1.975	2.058	2.095	1.957	2.044	2.776	2.922	2.97	3.187	2.017	2.089	1.93	1.951	1.964	2.008	2.143	2.13	2.236	1.946	1.912
4042	4.502	4.654	4.894	5.072	5.341	4.363	4.471	4.661	4.898	4.986	7.942	6.2	5.604	5.646	5.585	4.502	4.335	4.378	4.712	4.801	4.619	4.622	4.646	4.915	5.179	4.255	4.381	4.459	4.926	5.05	5.063	5.289	4.752	4.821	8.145	8.022	7.699	8.67	4.78	5.025	4.725	4.725	4.565	4.785	4.88	5.452	5.379	4.54	4.534
419	5.754	5.742	6.246	6.267	6.513	5.39	5.645	5.81	6.262	6.7	8.799	6.492	6.347	6.244	6.418	5.297	5.631	5.493	5.654	5.959	5.602	5.737	5.969	6.274	6.427	5.387	5.591	5.495	5.688	6.059	6.341	6.558	6.165	6.4	8.761	9.693	8.491	9.145	6.113	6.259	5.899	6.125	5.906	5.77	6.436	6.366	6.968	5.719	6.006
4065	5.127	5.596	5.633	5.983	5.747	4.954	5.017	5.147	5.407	5.741	10.731	7.807	6.453	6.313	5.929	4.745	4.815	5.163	5.102	5.357	4.957	5.215	5.645	5.874	5.622	4.928	5.027	5.352	5.481	5.543	5.639	6.019	5.484	5.577	7.654	8.257	7.013	7.262	5.431	5.917	5.23	5.444	5.298	5.57	5.761	5.888	6.117	5.118	5.317
406	4.596	4.922	5.352	5.585	5.721	4.44	4.575	4.856	5.209	5.572	9.37	6.572	5.76	5.678	5.628	4.316	4.329	4.45	4.804	5.171	4.517	4.897	5.045	5.512	5.735	4.402	4.439	4.581	4.914	5.243	5.156	5.548	4.948	5.254	7.78	8.108	7.28	7.913	4.925	5.18	4.808	4.841	4.71	4.977	5.295	5.733	5.81	4.705	4.722
4113	6.74	7.046	7.173	7.947	8.168	6.732	20.183	7.051	7.353	7.357	8.556	7.409	7.163	7.386	7.821	6.843	6.5	6.654	7.115	7.174	6.619	6.855	7.144	7.725	7.973	6.673	6.648	6.884	7.351	7.087	7.352	7.575	7.123	7.405	9.243	9.937	8.98	9.607	7.115	7.428	7.095	7.154	6.93	7.177	7.769	7.71	7.958	6.781	6.961
4026	3.922	4.184	4.449	4.513	4.642	3.945	4.596	4.228	4.335	4.429	7.285	5.058	4.414	4.373	4.363	3.58	3.612	3.82	3.892	4.277	3.752	3.81	4.1	4.366	4.66	3.772	3.817	3.934	4.089	4.347	4.631	4.9	4.519	4.668	6.81	6.939	6.702	7.159	4.38	4.661	4.264	4.421	4.184	4.332	4.518	4.774	4.662	3.976	4.25
4022	5.268	5.717	5.685	5.919	5.823	4.82	4.919	5.073	5.44	5.711	10.76	7.112	6.816	6.012	5.877	4.519	4.565	4.589	4.814	5.072	4.94	5.26	5.388	5.628	5.73	4.664	4.965	5.014	5.233	5.403	5.821	6.37	5.439	5.778	13.078	11.817	12.464	13.716	5.51	5.922	5.151	5.251	5.357	5.519	5.564	5.779	6.111	5.08	5.153
4092	6.4	6.668	6.84	7.284	7.575	6.174	6.324	6.502	7.447	7.522	10.416	7.975	7.548	6.886	6.944	5.916	5.959	6.214	6.708	6.778	6.118	6.38	6.742	6.79	6.894	6.009	6.0	6.322	6.67	6.927	7.239	7.663	6.823	7.431	9.838	11.167	9.288	10.072	6.882	6.972	6.669	6.891	6.605	6.748	7.176	7.366	7.649	6.32	6.751
4038	4.202	4.31	4.369	4.777	4.971	3.958	3.962	4.225	4.408	4.653	7.94	5.71	5.109	5.072	4.902	4.057	3.923	4.084	4.117	4.291	4.134	4.329	4.396	4.469	4.563	4.063	3.988	4.107	4.292	4.312	4.45	4.8	4.366	4.497	6.518	7.11	5.903	6.461	4.244	4.514	4.159	4.239	4.221	4.41	4.621	4.879	4.938	4.002	4.108
4040	7.422	7.644	8.424	8.879	8.938	7.501	7.692	8.343	8.662	9.289	11.2	8.449	7.981	7.737	8.355	6.797	7.066	7.526	7.894	8.235	6.889	7.233	7.801	7.991	8.56	7.073	7.54	7.553	8.236	8.315	9.091	9.773	9.112	9.343	14.921	14.498	14.378	14.503	8.222	8.647	8.578	8.483	7.753	8.035	8.414	9.426	9.721	7.978	8.16
4115	7.597	7.622	8.034	8.836	8.734	7.445	7.787	7.913	8.445	8.688	12.46	9.151	8.616	8.37	8.345	6.915	7.309	7.371	7.764	8.103	7.249	7.484	7.874	8.077	8.51	7.241	7.538	7.674	8.059	8.388	8.733	9.193	8.321	8.793	11.697	12.482	11.542	11.905	8.226	8.561	7.911	8.209	7.735	8.18	8.264	9.21	9.552	7.597	7.767
4017	4.139	4.299	4.71	4.655	4.915	4.26	4.177	4.438	4.613	4.637	7.007	5.134	4.912	4.738	4.609	3.829	4.17	4.091	4.511	4.611	4.15	4.157	4.477	4.626	4.803	3.974	4.099	4.307	4.606	4.568	4.818	4.997	4.756	4.888	6.5	6.88	6.39	6.863	4.64	4.973	4.518	4.72	4.419	4.626	4.652	4.783	4.958	4.38	4.52
4012	4.97	4.99	5.459	5.555	5.656	4.842	4.857	5.074	5.646	5.518	8.237	6.22	5.865	5.475	5.608	4.677	4.879	4.902	5.247	5.226	4.796	5.091	5.376	5.414	5.512	4.759	4.812	4.838	5.178	5.271	5.457	5.715	5.333	5.452	7.744	7.959	7.647	8.103	5.218	5.456	5.125	5.208	5.101	5.4	5.42	5.782	5.727	4.92	4.992
418	4.906	5.0	5.238	5.24	5.448	4.74	4.851	5.077	5.361	5.304	7.307	5.669	5.442	5.49	5.429	4.676	4.681	4.771	5.152	5.265	4.665	4.841	4.92	5.347	5.465	4.72	4.691	4.916	5.16	5.375	5.128	5.515	5.275	5.533	7.379	7.789	7.086	7.452	4.992	5.218	4.934	5.054	4.943	5.155	5.362	5.474	5.433	4.754	4.905
4044	3.505	3.72	4.034	4.284	4.06	3.695	3.552	3.94	4.173	4.26	6.132	4.596	4.287	4.176	4.217	3.536	3.457	3.631	3.813	4.08	3.349	3.51	3.824	3.955	4.254	3.64	3.463	3.65	3.927	4.129	4.163	4.197	4.183	4.258	5.922	6.62	6.146	6.614	3.838	4.165	3.999	3.94	3.645	3.905	4.081	4.521	4.22	3.76	3.81
4058	6.73	6.926	7.652	8.221	7.876	6.449	6.602	7.121	7.508	7.719	10.837	7.606	7.206	7.167	7.182	5.926	6.434	6.238	6.669	6.808	6.175	6.571	6.928	7.443	7.444	6.319	6.27	6.628	7.039	7.603	7.576	8.204	6.979	7.493	11.165	11.708	10.636	11.185	7.246	8.331	6.827	7.071	6.74	7.771	7.616	8.099	8.227	6.812	7.055
4030	4.547	4.705	5.024	4.935	5.182	4.41	4.644	4.832	5.036	5.008	8.885	6.157	5.709	5.438	5.542	4.244	4.4	4.489	4.582	4.81	4.47	4.623	4.754	4.802	5.089	4.34	4.515	4.64	4.674	4.824	4.991	5.419	4.894	5.169	6.592	7.124	6.741	6.815	4.789	5.06	4.642	4.696	4.701	4.84	5.153	5.047	5.201	4.466	4.622
4067	3.685	3.735	4.132	4.236	4.733	3.802	3.927	4.131	4.292	4.487	5.192	4.158	4.015	4.146	4.305	3.675	3.689	3.878	3.864	4.157	3.557	3.682	3.923	4.119	4.644	3.712	3.674	3.817	3.887	4.351	4.123	4.429	4.201	4.347	6.587	7.188	6.519	6.907	3.917	4.242	4.038	4.091	3.766	3.95	4.309	4.487	4.548	3.831	3.889
4091	4.875	5.125	5.351	5.412	6.101	4.987	5.165	5.221	5.193	5.691	7.059	5.599	5.708	5.452	5.688	4.883	4.955	4.817	5.082	5.168	4.708	4.882	5.182	5.197	5.441	4.956	4.817	4.949	5.194	5.407	5.43	5.539	5.361	5.583	6.997	7.631	7.261	7.332	5.275	5.376	5.188	5.496	5.1	5.352	5.326	5.599	5.968	5.116	5.274
422	5.76	6.003	6.172	6.254	6.338	5.656	5.76	5.829	6.161	6.451	6.719	5.75	5.878	6.069	6.122	5.834	5.775	5.795	5.814	6.036	5.534	5.809	6.093	6.016	6.001	5.801	5.717	5.799	5.973	6.058	5.984	6.371	5.991	6.212	8.044	8.643	7.988	8.14	5.872	6.109	5.866	5.934	5.722	5.891	6.264	6.391	6.451	5.747	5.804
4020	4.065	4.248	4.424	4.79	4.711	4.339	59.783	4.296	4.522	4.6	5.682	4.703	4.403	4.361	4.534	4.262	4.118	4.189	4.272	4.476	4.044	4.092	4.325	4.502	4.894	4.226	4.139	4.305	4.385	4.624	4.519	4.668	4.535	4.555	6.029	6.332	5.955	6.237	4.34	4.527	4.402	4.447	4.172	4.319	4.604	4.821	4.867	4.379	4.303
8	3.055	3.127	3.162	3.351	3.504	3.061	2.971	2.975	3.218	3.348	3.839	3.113	3.146	3.245	3.402	3.093	3.187	2.982	3.003	3.146	2.962	2.992	3.055	3.229	3.376	3.143	3.005	2.989	3.112	3.271	3.187	3.274	3.195	3.329	3.991	4.18	4.243	4.456	3.079	3.18	3.067	3.124	3.056	3.094	3.189	3.476	3.657	3.038	3.043
4083	4.483	4.764	5.208	5.215	5.229	4.473	4.624	4.811	5.348	5.27	10.228	7.017	6.068	6.003	5.59	4.407	4.576	4.601	4.689	5.104	4.418	4.596	5.01	5.252	5.403	4.59	4.726	4.622	4.895	5.092	4.965	5.27	4.95	5.132	7.76	7.742	7.479	7.849	4.728	4.998	4.753	4.905	4.63	4.824	5.27	5.557	5.681	4.6	4.711
415	6.946	7.142	7.171	8.023	8.208	6.905	7.107	7.358	7.679	7.749	8.459	7.31	7.519	7.304	7.483	6.773	6.589	7.119	7.57	7.662	6.772	6.869	7.219	7.611	7.703	6.833	6.725	7.3	7.487	7.775	7.452	8.091	7.731	7.798	9.954	11.028	9.214	10.271	7.329	7.906	7.332	7.496	7.1	7.448	7.647	8.124	7.985	7.043	7.367
4007	4.215	4.57	4.744	4.998	5.044	4.121	4.206	4.537	4.794	4.905	7.02	5.299	4.916	4.909	5.068	4.073	3.973	4.14	4.33	4.635	4.049	4.365	4.452	4.621	5.004	4.095	4.048	4.263	4.467	4.85	4.685	5.055	4.522	4.793	8.444	8.575	8.234	8.055	4.52	4.837	4.444	4.563	4.254	4.547	4.596	4.828	5.368	4.279	4.332
4047	4.368	4.368	4.534	4.72	5.055	4.063	4.325	4.531	4.563	4.692	5.794	4.911	5.065	4.695	4.773	4.328	3.903	4.235	4.29	4.382	4.292	4.379	4.405	4.553	4.79	4.121	4.078	4.161	4.331	4.479	4.644	4.744	4.617	4.601	5.668	5.95	5.96	6.017	4.52	4.662	4.352	4.525	4.475	4.582	4.753	5.039	4.992	4.258	4.406
408	4.586	4.751	4.844	5.16	5.374	4.583	4.497	4.853	4.96	5.253	7.297	5.506	5.542	5.53	5.452	4.648	4.409	4.404	4.886	5.133	4.446	4.569	4.827	5.098	5.269	4.481	4.405	4.517	4.881	5.06	5.177	5.376	4.95	5.083	7.099	7.922	7.128	7.573	4.87	5.152	4.675	4.903	4.719	4.79	4.936	5.347	5.431	4.539	4.623
4003	4.863	5.015	5.16	5.256	5.283	4.617	4.805	5.147	5.377	5.59	9.494	6.519	5.662	5.532	5.608	4.412	4.549	4.695	4.913	5.173	4.693	4.907	5.106	5.253	5.122	4.496	4.604	4.848	5.024	5.335	5.382	5.414	5.207	5.325	6.941	7.37	6.693	6.957	5.072	5.181	5.048	5.125	4.91	5.004	5.386	5.567	5.731	4.739	4.949
4101	7.447	7.908	8.138	8.166	8.304	7.22	7.689	8.069	8.029	8.445	12.417	8.871	7.872	7.838	8.146	6.505	6.936	7.09	7.429	7.488	6.911	7.083	7.784	7.903	8.091	6.748	7.021	7.282	7.509	7.95	8.567	9.33	8.338	8.616	12.513	12.634	11.737	12.873	8.238	8.343	8.157	8.272	7.785	8.188	8.453	8.478	8.539	7.65	8.04
4074	4.502	4.51	4.648	5.096	5.222	3.838	4.081	4.518	4.782	4.872	7.619	5.585	5.171	4.793	4.879	3.453	3.597	3.742	4.04	4.126	4.329	4.322	4.521	1.794900444772119e+37	4.818	3.676	3.832	4.102	4.247	4.338	5.323	5.777	4.786	5.178	8.915	9.015	8.61	9.429	4.567	4.965	4.398	4.71	4.39	4.571	4.679	5.266	5.46	4.08	4.205
4117	7.082	7.321	7.473	7.953	8.146	6.669	7.053	7.081	7.424	7.443	11.313	8.479	7.889	7.621	7.384	6.528	6.668	6.933	7.105	7.574	6.881	7.024	7.215	7.673	7.894	6.465	6.646	7.051	7.302	7.46	7.476	7.75	7.124	7.333	9.629	10.576	9.092	9.891	7.41	7.803	6.927	7.209	7.211	7.37	7.778	8.113	8.118	6.876	7.039
4098	3.589	3.664	3.877	4.196	4.184	3.452	3.476	3.44	4.024	4.175	7.103	4.675	4.338	4.178	4.117	3.374	3.441	3.419	3.628	3.877	3.517	3.581	3.695	3.987	4.324	3.43	3.371	3.482	3.782	3.982	3.949	4.297	3.865	3.909	5.368	5.953	5.22	5.696	3.705	3.98	3.654	3.749	3.637	3.769	4.01	4.405	4.269	3.499	3.615
2	3.526	3.612	3.967	3.84	4.157	3.381	3.548	3.869	3.916	4.023	5.604	4.596	4.311	4.064	3.955	3.514	3.315	3.569	3.658	3.764	3.69	3.452	3.802	3.8	4.249	3.287	3.438	3.643	3.597	3.915	4.054	4.256	3.934	4.063	5.408	5.804	5.392	5.668	3.811	3.945	3.717	3.92	3.583	3.734	4.152	4.056	4.351	3.594	3.603
4086	3.734	3.96	4.244	4.237	4.134	3.722	3.789	4.036	4.269	4.315	6.345	4.738	4.188	4.293	4.305	3.694	3.632	3.724	4.001	3.956	3.566	3.614	3.857	4.034	4.115	3.767	3.7	3.636	4.026	4.001	4.111	4.422	3.999	4.147	6.006	6.721	5.9	6.559	3.915	4.128	3.783	4.042	3.849	3.983	4.243	4.43	4.34	3.8	3.983
4019	4.083	4.188	4.682	4.88	4.848	4.046	4.13	4.412	4.652	4.61	7.233	5.132	5.06	4.57	4.994	3.879	3.977	4.16	4.315	4.403	3.933	4.142	4.339	4.406	4.73	3.978	4.011	4.218	4.315	4.537	4.6	4.826	4.682	4.818	6.503	7.226	6.502	7.043	4.389	4.688	4.403	4.59	4.149	4.343	4.634	4.985	5.099	4.202	4.213
405	7.064	7.648	8.402	8.694	8.789	7.589	7.712	8.135	8.669	9.093	9.801	8.017	7.896	8.292	8.411	7.178	7.521	7.298	7.659	8.128	6.967	7.31	7.741	8.21	8.528	7.413	7.407	7.689	8.151	8.099	8.508	9.076	8.406	8.708	10.595	10.996	10.678	11.246	8.123	8.515	8.148	8.461	7.515	8.174	8.353	8.871	9.025	7.819	8.081
4100	6.478	6.87	7.279	7.568	7.723	6.633	6.869	7.068	7.413	8.044	10.402	7.487	6.713	7.136	7.102	6.122	6.46	6.789	6.798	7.304	6.309	6.395	7.005	7.069	7.188	6.368	6.682	6.605	7.048	7.349	7.049	7.361	7.269	7.461	11.216	12.002	10.465	11.153	6.813	7.112	6.859	7.067	6.742	7.104	7.418	7.602	8.098	6.648	6.793
4043	5.202	5.453	5.596	5.738	6.307	5.102	5.267	5.701	5.755	6.299	7.701	5.989	5.638	6.018	6.201	5.129	5.115	5.273	5.386	5.983	5.007	5.377	5.367	5.604	5.984	5.103	5.027	5.26	5.465	5.942	5.709	6.017	5.738	5.945	7.306	8.165	7.236	7.784	5.406	5.562	5.41	5.569	5.337	5.434	5.8	5.796	6.103	5.15	5.406
416	6.945	7.307	7.501	8.023	7.876	6.761	6.675	7.067	7.094	7.452	11.004	8.292	7.832	7.778	7.895	6.84	6.749	6.594	6.907	7.238	6.83	6.986	7.054	7.837	7.788	6.873	6.686	6.819	7.113	7.29	7.333	7.586	7.175	7.547	9.353	10.643	9.07	9.552	7.25	7.754	6.871	7.084	7.02	7.361	7.502	7.797	7.945	6.878	6.984
410	4.808	5.042	5.133	5.416	5.542	4.662	4.802	5.132	5.351	5.464	8.237	6.234	6.037	5.782	6.294	4.705	4.625	4.65	4.883	5.327	4.637	4.893	5.091	5.381	5.41	4.608	4.618	4.857	4.969	5.442	5.351	5.325	5.17	5.41	6.484	6.849	6.484	6.917	5.138	5.192	4.922	5.038	4.983	5.145	5.13	5.399	5.716	4.855	4.801
4041	5.921	5.965	6.212	6.264	6.858	5.472	5.853	6.466	6.428	6.093	8.782	7.226	6.544	6.629	6.776	5.371	5.353	5.688	5.89	5.716	5.971	5.826	6.283	6.325	6.268	5.389	5.554	5.885	6.133	5.942	6.469	6.681	6.199	6.502	9.066	9.904	9.335	10.216	6.059	6.471	5.96	6.36	6.136	6.401	6.66	6.678	6.565	5.655	6.033
4096	4.138	4.395	4.581	4.663	4.975	4.192	4.156	4.32	4.517	4.563	7.548	5.129	4.883	4.447	4.659	3.948	4.043	4.14	4.37	4.349	3.841	4.101	4.216	4.346	4.257	4.175	4.135	4.134	4.324	4.39	4.709	5.047	4.853	5.144	7.636	8.38	6.929	7.829	4.394	4.708	4.626	4.781	4.201	4.346	4.5	4.836	4.764	4.379	4.473
4025	5.428	5.889	6.192	6.174	6.31	5.289	5.42	5.808	6.19	6.42	8.058	6.458	6.029	6.326	6.294	5.108	5.243	5.42	5.594	5.905	5.416	5.455	5.867	6.205	6.191	5.09	5.375	5.571	5.662	6.17	6.134	6.274	5.703	6.054	8.103	9.178	7.705	8.232	5.878	6.104	5.528	5.774	5.728	6.017	6.489	6.164	6.4	5.408	5.54
414	3.622	3.826	3.817	4.105	4.201	3.718	3.739	3.701	3.97	4.199	4.442	3.684	3.768	3.761	4.176	3.68	3.494	3.577	3.743	3.81	3.477	3.718	3.75	4.059	4.001	3.652	3.586	3.664	3.772	3.986	3.913	4.076	3.823	3.872	5.358	5.622	5.19	5.369	3.816	3.966	3.715	3.776	3.661	3.811	3.999	4.054	4.261	3.622	3.745
9	2.892	2.926	2.956	3.017	2.982	2.616	2.701	2.937	3.083	3.237	5.361	3.685	3.416	3.156	3.296	2.245	2.46	2.648	2.737	2.795	2.706	2.734	2.819	3.04	3.004	2.39	2.617	2.701	2.771	2.893	3.472	3.52	3.372	3.55	5.762	6.381	5.739	6.612	3.346	3.196	2.94	2.963	3.013	2.976	3.3	3.369	3.432	2.819	2.893
413	6.985	7.353	7.778	7.648	7.807	7.01	7.308	7.674	7.884	7.842	12.428	8.816	8.322	8.092	8.011	6.381	6.999	7.13	7.586	7.524	6.812	7.073	7.357	7.735	7.769	6.63	6.954	7.394	7.564	7.757	7.798	7.951	7.876	7.951	10.162	10.399	9.914	9.97	7.561	7.735	7.395	7.605	7.258	7.731	7.796	7.75	7.987	7.224	7.366
4109	4.141	4.358	4.444	4.827	4.843	4.105	4.263	4.437	4.441	4.712	7.469	5.359	4.873	4.884	4.832	4.057	4.141	4.248	4.355	4.412	4.101	4.241	4.345	4.656	4.712	4.139	4.217	4.297	4.401	4.63	4.544	4.82	4.561	4.734	6.181	7.123	6.036	6.631	4.316	4.397	4.367	4.5	4.199	4.305	4.498	4.776	5.045	4.295	4.411
3	3.251	3.443	3.652	3.571	3.557	3.286	3.318	3.545	3.584	3.772	5.418	3.949	3.619	3.631	3.791	3.104	3.381	3.244	3.35	3.553	3.076	3.265	3.412	3.501	3.597	3.259	3.268	3.293	3.412	3.647	3.584	3.764	3.579	3.732	4.872	5.417	4.764	5.182	3.483	3.584	3.538	3.523	3.38	3.464	4.393	3.869	3.822	3.376	3.397
4114	4.968	79.335	5.545	5.827	6.059	4.881	4.901	5.176	5.432	5.563	7.552	5.838	5.608	5.603	5.705	4.774	4.867	4.933	5.35	5.471	4.814	5.015	5.302	5.73	5.825	4.779	4.789	5.012	5.436	5.621	5.57	5.764	5.443	5.695	7.777	7.952	7.575	8.011	5.261	5.536	5.079	5.35	5.175	5.375	5.613	5.772	5.88	4.982	5.158
4031	5.055	5.411	5.528	5.846	5.911	5.031	5.133	5.4	5.7	5.832	8.187	6.252	5.959	5.697	5.863	5.006	4.962	5.076	5.459	5.645	5.058	5.115	5.378	5.744	5.64	4.886	5.009	5.23	5.527	5.902	5.492	5.57	5.418	5.724	7.526	8.273	7.68	8.119	5.272	5.631	5.198	5.515	5.207	5.375	5.801	5.853	6.043	5.118	5.355
4015	3.845	3.917	4.149	4.372	4.394	3.665	3.828	3.833	4.015	4.221	5.562	4.592	4.399	4.322	4.503	3.897	3.523	3.601	3.798	4.055	3.812	3.93	3.952	4.31	4.561	3.749	3.577	3.681	3.948	4.055	4.129	4.406	3.902	4.026	5.45	5.821	5.355	5.823	3.906	4.098	3.843	3.869	3.882	3.892	4.269	4.346	4.5	3.67	3.757
4046	3.077	3.269	3.356	3.689	3.826	3.023	3.275	3.297	3.359	3.46	4.745	3.7	3.546	3.685	3.536	2.857	2.947	3.045	3.181	3.213	2.904	3.092	3.347	3.689	3.681	2.885	3.045	3.088	3.296	3.275	3.596	3.892	3.67	3.835	5.326	5.595	5.415	5.915	3.481	3.687	3.407	3.449	3.385	3.546	3.608	3.826	3.825	3.229	3.36
4108	5.48	5.852	6.267	6.405	6.611	5.652	5.623	5.861	6.041	6.388	8.251	6.621	6.484	6.272	6.315	5.467	5.638	5.618	6.041	6.054	5.271	5.696	5.97	6.22	6.235	5.402	5.551	5.77	5.877	6.187	6.389	6.706	6.2	6.562	9.477	9.664	9.02	9.618	6.056	6.231	6.094	6.131	5.768	6.054	6.329	6.42	6.589	5.724	5.796
4097	5.33	5.514	5.771	5.694	6.269	5.137	5.148	5.291	5.711	5.94	9.744	7.318	6.548	6.485	6.978	5.37	5.047	5.043	5.339	5.612	5.514	5.266	5.634	5.833	6.195	5.169	5.078	5.24	5.478	5.644	5.645	5.922	5.693	5.662	7.734	8.071	7.463	7.988	5.447	5.733	5.313	5.468	5.345	5.467	6.037	6.152	6.272	5.249	5.379
4036	2.883	2.953	3.27	3.363	3.521	2.977	3.012	3.115	3.258	3.397	4.076	3.322	3.258	3.31	3.366	3.23	2.931	2.946	2.998	3.222	2.819	2.982	3.15	3.29	3.437	3.015	2.861	3.037	3.199	3.249	3.256	3.522	3.319	3.348	4.117	4.39	4.069	4.229	3.031	3.255	3.238	3.18	2.947	3.21	3.244	3.451	3.511	3.139	3.065
4084	3.129	3.115	3.375	3.651	3.634	3.01	3.066	3.262	3.329	3.553	5.39	4.025	3.827	3.475	3.492	3.134	2.984	2.996	3.286	3.303	3.04	3.181	3.303	3.465	3.404	2.968	2.964	3.042	3.302	3.384	3.422	3.45	3.2	3.294	4.402	4.929	4.208	4.485	3.319	3.396	3.205	3.273	3.171	3.329	3.287	3.594	3.728	3.055	3.112
425	4.717	4.925	5.175	5.574	5.942	4.709	4.838	5.286	5.517	5.942	7.604	5.895	5.411	5.563	5.68	4.443	4.534	4.579	4.866	5.206	4.479	4.799	4.954	5.408	5.803	4.336	4.543	4.823	5.11	5.548	5.506	5.967	5.699	5.827	8.645	9.467	8.623	9.296	5.31	5.657	5.338	5.505	4.932	5.246	5.438	5.715	6.168	5.012	5.297
4099	5.901	6.3	6.437	6.654	6.657	5.627	5.755	6.081	6.255	5.977	10.908	7.777	6.664	6.962	6.612	5.249	5.512	5.474	5.899	5.947	5.495	5.935	6.363	6.628	6.668	5.444	5.535	5.708	6.002	5.993	6.67	7.205	6.169	6.455	8.703	9.405	8.579	8.947	6.615	6.868	5.969	6.165	6.286	6.543	6.679	6.536	6.312	5.825	5.729
4011	2.793	2.893	3.117	3.181	3.184	2.686	2.783	3.054	3.136	3.157	8.342	5.094	4.169	3.635	3.484	2.477	2.579	2.687	2.884	2.897	2.596	2.697	2.887	2.952	3.067	2.593	2.684	2.773	2.927	3.081	3.203	3.254	3.132	3.186	4.747	5.047	4.628	4.892	3.049	3.095	2.968	3.061	2.904	3.025	3.083	3.294	3.23	2.804	2.999
4049	4.239	4.443	4.921	4.824	5.08	4.092	4.143	4.523	4.586	4.673	7.223	5.414	5.119	4.866	4.784	4.234	3.974	4.258	4.393	4.385	4.262	4.433	4.597	4.579	4.588	4.082	4.067	4.353	4.405	4.277	5.113	5.321	4.655	4.832	6.447	7.16	6.321	6.555	4.505	4.799	4.653	4.687	4.372	4.555	4.56	4.835	5.132	4.332	4.464
4054	5.44	5.771	5.943	6.556	6.851	5.547	5.986	5.699	6.315	6.727	7.899	5.594	5.15	4.92	5.224	3.36	3.7	3.981	4.384	4.63	4.684	5.109	5.489	5.558	6.066	4.539	4.728	4.928	5.246	5.752	7.499	8.011	8.498	9.053	17.39	18.154	19.702	23.789	6.973	7.206	7.355	7.335	6.099	6.114	5.72	7.038	7.104	6.069	6.293
4087	7.688	7.906	8.576	8.624	8.709	7.524	7.856	8.246	8.555	8.903	13.557	9.456	8.773	8.522	8.512	6.796	7.071	7.12	7.627	7.995	7.148	7.385	7.593	7.817	8.512	7.273	7.283	7.553	7.974	8.38	8.83	9.182	8.642	9.029	13.401	13.394	12.904	13.258	8.369	8.868	8.03	8.288	7.898	8.034	8.877	8.747	9.492	7.885	8.077
4029	2.955	3.062	3.234	3.176	3.406	2.725	2.839	2.956	3.162	3.16	6.468	4.02	3.672	3.468	3.302	2.63	2.743	2.683	2.801	2.894	2.805	2.93	2.94	3.027	2.998	2.689	2.813	2.792	2.91	3.015	3.239	3.407	3.024	3.186	4.124	4.312	3.634	3.997	3.108	3.263	2.865	3.038	2.988	3.072	3.266	3.356	3.194	2.81	2.816
5	2.98	3.184	3.644	3.675	3.654	2.706	2.89	3.088	3.38	3.44	4.526	3.59	3.374	3.418	3.686	2.871	2.849	3.036	3.01	3.108	2.962	3.007	3.323	3.453	3.527	2.823	2.87	3.036	3.27	3.172	3.492	3.581	3.337	3.501	5.557	6.313	5.287	6.057	3.356	3.651	3.066	3.308	3.033	3.378	3.541	3.972	3.88	2.944	3.1
427	3.541	3.566	3.862	4.062	4.07	3.368	3.549	3.643	3.968	3.82	7.792	5.509	4.82	4.238	4.521	3.115	3.226	3.364	3.628	3.675	3.504	3.522	3.735	3.936	4.068	3.115	3.422	3.348	3.57	3.538	4.31	4.522	3.916	4.144	6.403	6.649	6.271	6.601	3.888	3.886	3.928	4.034	3.706	3.737	3.961	4.402	4.29	3.484	3.641
407	6.081	6.086	6.125	6.068	6.388	5.352	5.513	5.651	5.868	5.846	7.451	5.949	6.101	6.189	6.439	5.918	5.916	5.465	5.633	5.741	5.927	5.991	5.903	6.029	6.24	5.883	5.901	5.488	5.663	5.757	6.119	6.573	5.805	6.093	8.317	8.809	7.919	8.331	5.833	6.238	5.672	5.913	5.643	5.773	5.826	6.309	6.575	5.464	5.684
10	3.366	3.599	3.965	4.13	4.412	3.122	3.278	3.563	3.688	3.759	7.456	5.127	4.365	4.216	4.127	3.059	3.039	3.198	3.368	3.523	3.198	3.336	3.518	3.712	3.793	3.103	3.109	3.246	3.504	3.625	3.85	4.236	3.643	3.831	5.962	6.6	5.51	5.984	3.541	3.921	3.466	3.443	3.386	3.681	4.041	4.31	4.581	3.301	3.309
4062	5.407	5.731	6.092	6.295	6.384	5.123	5.267	5.74	5.708	5.783	13.434	8.815	7.489	7.147	6.712	4.845	4.881	5.27	5.492	5.825	5.36	5.5	5.722	5.915	6.236	4.951	5.032	5.397	5.71	5.967	6.032	6.559	5.653	6.051	8.031	8.774	7.717	8.602	5.83	6.255	5.481	5.765	5.532	5.958	6.241	6.392	6.435	5.244	5.381
4077	6.754	6.767	7.331	7.616	7.891	6.692	6.925	7.32	7.658	7.933	8.803	7.079	7.442	7.189	7.606	6.639	6.658	6.659	7.228	7.364	6.47	6.613	6.946	7.571	7.9	6.616	6.591	6.691	7.442	7.464	7.565	8.021	7.518	7.929	11.625	12.705	11.415	12.2	7.208	7.702	7.115	7.483	6.946	7.136	7.643	7.715	8.313	7.122	7.132
4010	4.879	5.074	5.29	5.501	5.552	4.923	4.968	5.317	5.426	5.403	7.755	5.967	5.498	5.411	5.249	4.878	4.811	4.763	4.872	5.062	4.856	5.034	5.15	5.126	5.177	4.802	4.81	5.047	5.3	5.187	5.115	5.615	5.209	5.358	7.512	8.409	7.578	8.102	5.223	5.438	5.063	5.181	4.995	5.175	5.449	5.978	5.555	5.087	5.145
4028	3.868	4.012	4.29	4.514	4.377	3.818	3.84	4.076	4.127	4.401	7.399	5.208	4.637	4.728	4.701	3.666	3.805	3.816	4.023	4.101	3.756	3.849	4.064	4.295	4.328	3.699	3.696	3.82	4.002	4.285	4.348	4.479	4.09	4.168	5.3	5.787	5.254	5.645	4.257	4.22	4.075	4.086	3.976	4.047	4.271	4.566	4.314	4.007	4.031
4013	3.935	4.004	4.282	4.513	4.522	3.887	3.937	4.023	4.091	4.374	6.876	5.014	4.431	4.711	4.702	3.729	3.829	3.932	3.863	4.131	3.867	3.935	4.238	4.361	4.487	3.811	3.917	3.946	3.951	4.226	4.299	4.51	4.064	4.254	5.651	6.157	5.334	5.918	4.179	4.304	3.879	4.066	4.077	4.11	4.526	4.513	4.682	3.854	3.929
4034	3.949	3.958	4.269	4.544	4.619	3.729	3.865	4.084	4.248	4.363	8.391	5.798	5.182	5.022	5.023	3.742	3.846	3.74	3.908	4.234	3.919	4.001	4.194	4.37	4.622	3.7	3.771	3.762	4.079	4.237	4.347	4.731	4.016	4.175	6.142	6.441	5.823	6.505	4.126	4.356	4.024	4.102	4.036	4.181	4.264	4.575	4.935	3.841	3.933
6	4.013	4.182	4.373	4.491	4.491	3.962	4.177	4.239	4.546	4.552	5.682	4.493	4.242	4.323	4.366	3.711	3.945	4.046	4.215	4.383	3.938	3.958	4.245	4.332	4.404	3.847	3.976	4.146	4.226	4.555	4.586	4.526	4.399	4.393	6.201	6.756	6.138	6.455	4.367	4.443	4.352	4.329	4.165	4.277	4.49	4.536	4.598	4.126	4.206
4000	2.675	2.827	3.037	3.211	3.172	2.668	2.602	2.838	3.101	3.013	6.33	4.263	3.691	3.586	3.355	2.518	2.495	2.52	2.714	2.882	2.503	2.637	2.84	2.969	2.934	2.697	2.574	2.83	2.931	3.056	3.376	3.699	3.166	3.227	5.749	5.877	5.334	5.498	3.045	3.347	3.153	3.108	2.698	3.049	3.176	3.262	3.355	2.885	2.91
4102	5.294	5.312	5.724	5.766	6.095	5.058	5.19	5.307	5.596	5.709	6.202	5.504	5.625	5.746	5.766	5.399	5.108	5.028	5.282	5.663	5.196	5.437	5.604	5.787	6.009	5.274	5.023	5.042	5.39	5.553	5.617	5.937	5.484	5.577	7.098	7.516	6.851	7.376	5.479	5.646	5.281	5.444	5.245	5.332	5.637	5.925	6.06	5.171	5.304
4052	3.811	3.773	3.713	3.877	3.95	3.687	3.609	3.803	3.997	3.934	6.436	4.856	4.492	4.308	4.457	3.606	3.435	3.607	3.652	3.816	3.876	3.797	3.866	3.793	4.116	3.584	3.529	3.525	3.769	3.748	3.893	3.967	3.949	3.928	4.901	5.321	4.908	5.177	3.731	3.933	3.818	3.786	3.773	3.793	4.028	4.066	4.206	3.672	3.721
426	5.994	6.145	6.614	6.738	7.074	5.955	6.13	6.394	6.736	6.864	8.631	6.505	6.402	6.391	6.935	5.739	6.008	6.0	6.162	6.671	5.836	5.946	6.211	6.568	7.002	5.911	6.024	6.023	6.455	6.713	6.739	6.8	6.467	6.613	8.929	8.99	8.423	8.885	6.435	6.621	6.298	6.402	6.226	6.379	6.87	6.85	7.288	6.1	6.252
4016	5.723	5.969	6.419	6.747	6.993	5.48	15.226	6.03	6.18	6.48	11.448	7.767	7.066	6.572	6.722	5.174	5.336	5.744	6.14	5.828	5.628	5.703	6.028	6.269	6.717	5.237	5.416	5.756	5.843	5.945	6.576	6.629	6.228	6.345	9.618	10.622	9.634	10.61	6.226	6.358	5.877	6.057	5.95	6.263	6.362	6.791	7.231	5.69	5.998
4018	4.954	5.043	5.248	5.495	5.487	4.871	4.967	5.046	5.488	5.554	7.885	6.067	5.803	5.711	5.785	4.88	4.923	4.729	5.242	5.344	4.868	4.898	5.204	5.435	5.568	4.864	4.871	4.935	5.198	5.338	5.217	5.591	5.149	5.396	7.246	7.597	7.05	7.406	5.064	5.19	4.953	4.968	5.003	5.25	5.353	5.491	5.852	4.96	4.994
4002	5.723	5.964	6.176	6.516	6.708	5.641	5.764	5.995	6.331	6.684	10.311	7.447	6.838	6.549	7.054	5.476	5.689	5.708	5.789	6.422	5.556	5.885	5.985	6.264	6.888	5.578	5.632	5.699	6.098	6.48	6.193	6.349	6.036	6.295	8.173	9.008	7.792	8.52	6.07	6.289	5.957	6.258	5.789	6.091	6.315	6.631	6.7	5.82	6.046
404	4.176	4.123	4.481	4.724	4.729	4.095	4.142	4.039	4.585	4.641	5.412	4.471	4.307	4.389	4.559	4.243	4.091	4.099	4.23	4.363	4.105	4.202	4.278	4.629	4.769	4.113	4.111	4.085	4.339	4.445	4.713	5.048	4.516	4.711	5.956	6.397	5.958	6.286	4.483	4.645	4.215	4.272	4.37	4.493	4.65	4.772	5.075	4.166	4.221
4078	5.294	5.56	5.631	6.08	6.416	5.309	5.54	5.965	6.165	6.445	8.595	6.52	6.247	6.234	6.154	5.055	5.334	5.315	5.717	5.842	5.214	5.469	5.694	5.955	6.271	5.22	5.18	5.426	5.642	6.008	6.069	6.234	6.0	6.319	7.634	8.136	7.801	8.271	5.882	5.858	5.757	6.056	5.436	5.636	5.983	6.347	6.404	5.516	5.675
412	4.231	4.297	4.452	4.551	4.851	4.088	4.063	4.304	4.566	4.614	5.948	4.77	4.533	4.672	4.952	4.294	4.084	4.026	4.218	4.545	4.311	4.091	4.27	4.389	4.831	4.209	4.096	3.981	4.391	4.618	4.487	4.722	4.501	4.559	6.133	6.957	5.696	5.756	4.352	4.589	4.311	4.423	4.278	4.348	4.52	4.795	5.199	4.268	4.164
4056	4.375	4.546	4.669	4.755	4.953	4.41	20.578	4.643	4.886	5.148	6.823	5.374	4.945	4.928	4.995	4.363	4.342	4.366	4.423	4.743	4.356	4.407	4.595	4.562	4.909	4.384	4.397	4.439	4.553	4.725	4.629	4.878	4.591	4.665	6.5	7.111	6.055	6.549	4.521	4.754	4.544	4.548	4.465	4.683	4.782	5.031	5.26	4.464	4.554
4082	4.435	4.694	5.008	5.359	5.353	4.299	4.478	4.737	4.897	5.118	7.847	6.018	5.117	5.16	5.491	4.25	4.212	4.485	4.541	4.805	4.351	4.439	4.532	5.014	5.193	4.202	4.225	4.472	4.744	5.025	5.156	5.532	4.832	5.084	7.283	7.482	7.074	7.575	4.898	5.22	4.674	4.97	4.6	4.865	5.055	5.34	5.356	4.468	4.647
[truncated: 3 more columns]
