# Supplementary material for: Real-Time Forecasting from Wearable-Monitored Heart Rate Data Through Autoregressive Models
Source: J Healthc Inform Res. 2025 Mar 7;9(2):154–73. doi: 10.1007/s41666-025-00191-y (PMC12037944; doi:10.1007/s41666-025-00191-y)
Supplement: Supplementary file 1 — (zip 93 KB) [file 41666_2025_191_MOESM1_ESM.zip › HR_forecast-main/RRITS_MAE_window_45.csv]

user_id	(0, 0, 0)	(0, 0, 1)	(0, 0, 2)	(0, 1, 0)	(0, 1, 1)	(0, 1, 2)	(1, 0, 0)	(1, 0, 1)	(1, 0, 2)	(1, 1, 0)	(1, 1, 1)	(1, 1, 2)	(4, 0, 0)	(4, 0, 1)	(4, 1, 0)	(4, 1, 1)	(5, 0, 0)	(5, 0, 1)	(5, 1, 0)	(5, 1, 1)	(10, 0, 0)	(10, 0, 1)	(10, 1, 0)	(10, 1, 1)	(2, 0, 0)	(2, 0, 1)	(2, 0, 2)	(2, 1, 0)	(2, 1, 1)	(2, 1, 2)	(3, 0, 0)	(3, 0, 1)	(3, 0, 2)	(3, 1, 0)	(3, 1, 1)	(3, 1, 2)
4021	9.761	6.975	6.52	4.799	4.777	4.974	5.093	4.999	5.09	4.748	4.853	5.093	5.071	5.232	4.982	5.144	5.156	5.369	5.147	5.283	6.127	6.368	5.997	6.229	5.043	5.135	5.2	4.876	4.927	5.115	5.017	5.164	5.379	4.95	4.943	5.186
420	4.886	4.115	4.064	3.934	3.945	3.882	3.767	3.825	3.899	3.897	3.754	3.842	3.942	4.066	3.992	4.046	4.005	4.105	3.972	4.026	4.55	4.869	4.406	4.552	3.804	3.869	3.999	3.914	3.863	3.96	3.919	4.023	4.035	3.987	4.022	4.054
4059	8.007	5.649	5.019	3.64	3.601	3.681	3.802	3.859	4.041	3.656	3.707	3.767	3.946	3.979	3.766	3.811	3.978	3.952	3.855	3.856	4.468	4.66	4.206	4.317	3.867	3.808	4.135	3.706	10.222	3.798	3.862	3.945	4.033	3.739	3.85	3.972
4005	10.717	7.039	6.459	4.353	4.618	4.68	4.727	5.009	5.336	4.527	4.748	4.929	5.241	5.497	5.086	5.15	5.436	5.549	5.343	5.52	6.506	6.768	6.491	6.679	4.924	5.154	5.504	4.716	4.969	5.14	5.122	5.375	5.626	4.875	5.01	5.208
13	4.151	3.492	3.367	3.174	3.129	3.158	3.099	3.198	3.212	3.147	3.14	3.19	3.301	3.345	3.229	3.378	3.344	3.418	3.295	3.469	3.644	3.913	3.721	3.807	3.18	3.205	3.385	3.161	3.166	3.297	3.217	3.273	3.249	3.169	3.183	3.355
4071	5.529	4.959	4.722	4.893	4.505	4.657	4.562	4.56	4.588	4.611	4.627	4.698	4.636	4.728	4.816	4.84	4.774	4.808	4.931	5.021	5.477	5.759	5.668	5.722	4.539	4.674	4.667	4.595	4.741	4.728	4.596	4.678	4.762	4.679	4.773	4.754
4068	15.529	11.285	10.495	8.449	8.473	8.776	8.916	9.185	9.381	8.388	8.523	8.754	9.279	9.405	8.592	8.966	9.131	9.757	8.957	9.241	10.41	10.647	10.222	10.319	9.083	9.204	9.546	8.594	8.794	8.818	9.173	9.338	9.832	8.716	8.667	8.859
411	7.351	5.625	5.383	4.611	4.405	4.558	4.689	4.696	4.84	4.442	4.523	4.632	4.78	4.904	4.547	4.708	4.78	4.855	4.529	4.594	5.216	5.612	5.125	5.233	4.69	4.874	5.056	4.331	4.637	4.694	4.676	4.774	4.974	4.45	4.625	4.793
4070	9.713	6.82	5.703	4.564	4.653	4.915	4.807	4.945	5.049	4.636	4.734	5.021	5.098	5.222	4.877	4.952	5.283	5.446	5.031	5.193	5.875	6.125	5.624	5.624	4.944	5.082	5.178	4.731	4.897	4.948	4.98	5.261	5.401	4.715	4.9	5.289
4075	5.722	5.48	5.486	5.578	5.557	5.496	5.294	5.476	5.655	5.598	5.396	5.573	5.851	5.794	5.755	5.941	5.957	5.974	5.898	5.859	6.412	6.676	6.549	6.665	5.405	5.54	5.742	5.629	5.91	5.828	5.56	5.909	5.935	5.701	5.904	5.883
4079	8.33	6.329	5.606	4.893	5.127	5.261	4.935	5.143	5.36	5.149	5.073	5.115	5.376	5.509	5.351	5.45	5.458	5.74	5.632	5.776	7.893	8.209	8.108	8.205	5.249	5.438	5.442	5.145	5.288	5.436	5.31	5.405	5.624	5.226	5.282	5.474
4057	9.954	6.622	5.312	3.613	3.679	3.757	3.869	3.839	3.972	3.685	3.791	3.796	4.032	4.136	3.914	3.979	4.107	4.272	4.002	4.138	4.739	4.986	4.785	4.953	3.884	4.018	4.072	3.701	3.812	3.882	3.924	3.989	4.219	3.808	3.923	4.004
4006	9.582	6.762	5.826	5.106	5.175	5.222	5.14	5.071	5.193	5.048	5.114	5.168	5.365	5.661	5.209	5.387	5.533	5.587	5.265	5.327	6.229	6.43	6.045	6.202	5.079	5.26	5.565	5.138	5.171	5.521	5.18	5.448	5.665	5.073	5.26	5.631
4119	8.424	5.989	5.478	4.185	4.224	4.318	4.162	4.349	4.557	4.3	4.399	4.425	4.627	4.693	4.569	4.691	4.717	4.753	4.696	4.866	6.104	6.349	6.114	6.125	4.316	4.364	4.927	4.135	4.527	4.576	4.666	4.906	5.04	4.286	4.669	4.684
4060	6.076	4.768	4.252	3.685	3.632	3.7	3.719	3.853	3.918	3.605	3.629	3.782	3.996	4.051	3.844	3.896	4.023	4.081	3.932	3.986	4.562	4.599	4.383	4.575	3.789	3.861	4.106	3.765	3.767	3.951	3.931	4.037	4.168	3.863	3.856	3.893
4050	8.047	5.638	5.065	3.509	3.387	3.48	3.461	3.419	3.669	3.498	3.411	3.444	3.616	3.736	3.538	3.696	3.662	3.744	3.656	3.7	4.104	4.173	4.173	4.27	3.481	3.568	3.593	3.538	8.46	3.612	3.535	3.592	3.796	3.531	3.595	3.54
0	2.293	2.106	2.175	2.346	2.131	2.149	2.065	2.107	2.176	2.242	2.176	2.216	2.164	2.297	2.272	2.287	2.276	2.316	2.332	2.384	2.62	2.74	2.65	2.665	2.08	2.157	2.271	2.208	2.171	2.212	2.092	2.163	2.279	2.193	2.262	2.238
4039	8.293	5.986	5.074	4.366	4.121	4.185	4.139	4.168	4.494	4.353	4.202	4.337	4.288	4.376	4.356	4.311	4.414	4.646	4.388	4.486	5.133	5.123	4.917	4.974	4.159	4.273	4.706	4.329	4.256	4.361	4.25	4.33	4.592	4.328	4.228	4.415
4089	10.095	7.106	6.47	5.443	5.324	5.43	5.64	5.698	5.678	5.448	5.505	5.523	5.641	5.655	5.457	5.571	5.717	5.735	5.502	5.716	6.493	6.577	6.333	6.241	5.691	5.587	5.734	5.362	5.418	5.65	5.514	5.608	5.894	5.434	5.422	5.658
4045	8.497	5.991	5.498	3.685	3.646	3.696	3.93	3.871	4.012	3.588	3.636	3.753	3.967	3.964	3.652	3.778	3.882	3.946	3.766	3.908	4.436	4.689	4.281	4.391	3.839	3.934	3.933	3.548	3.779	3.939	3.811	3.919	4.075	3.649	3.801	3.933
4090	8.283	5.551	5.331	3.732	3.789	3.824	3.922	3.962	4.213	3.772	3.842	4.075	4.23	4.466	4.121	4.316	4.317	4.499	4.23	4.337	5.431	5.593	5.133	5.274	3.985	4.083	4.267	3.856	4.02	4.345	4.091	4.371	4.604	3.995	4.099	4.417
4076	12.033	8.608	8.162	6.375	6.398	6.29	6.328	6.559	6.946	6.274	6.355	6.354	6.736	6.825	6.482	6.605	6.753	6.988	6.507	6.61	7.324	7.889	7.206	7.373	6.443	6.497	6.919	6.297	6.402	6.717	6.456	6.802	6.848	6.46	6.52	6.65
4032	6.808	4.922	4.598	4.314	4.493	4.241	4.233	4.463	4.329	4.477	4.325	4.264	4.34	4.369	4.345	4.477	4.419	4.452	4.463	4.529	4.851	5.084	4.922	5.156	4.328	4.381	4.413	4.282	4.233	4.388	4.284	4.375	4.442	4.267	4.301	4.397
4061	10.792	7.898	7.135	6.067	6.166	6.173	6.024	5.974	6.161	6.113	6.043	6.234	6.398	6.514	6.412	6.671	6.497	6.792	6.561	6.785	8.049	8.419	7.641	8.147	6.03	6.275	6.534	6.194	6.358	6.377	6.196	6.406	6.671	6.389	6.431	6.246
4111	8.161	6.998	6.682	6.294	6.475	6.523	6.086	6.353	6.399	6.377	6.183	6.411	6.582	6.631	6.649	6.816	6.801	6.818	6.693	6.898	7.598	7.856	7.638	7.994	6.187	6.47	6.535	6.435	6.294	6.61	6.384	6.625	6.668	6.416	6.327	6.564
4106	9.3	7.843	7.46	7.093	6.804	6.847	6.993	7.073	7.296	6.796	6.798	6.988	7.023	7.335	6.983	7.077	7.213	7.542	7.091	7.232	7.951	8.159	7.727	7.848	7.079	7.204	7.364	6.813	6.883	7.133	7.053	7.234	7.248	6.883	6.976	7.331
4081	5.98	4.868	4.738	4.397	4.294	4.377	4.326	4.423	4.673	4.39	4.344	4.369	4.621	4.874	4.47	4.673	4.662	4.774	4.608	4.837	5.796	6.202	5.765	5.845	4.447	4.695	4.75	4.423	4.482	4.536	4.547	4.625	4.857	4.467	4.493	4.699
4064	9.673	7.624	6.628	5.933	5.892	5.886	6.195	6.203	6.17	5.84	5.878	5.956	6.278	6.389	6.078	6.334	6.419	6.679	6.136	6.506	7.116	7.438	6.859	6.824	6.113	6.28	6.295	5.948	6.068	6.311	6.154	6.415	6.716	5.924	6.136	6.26
4027	10.503	7.021	5.84	3.806	3.644	3.779	3.87	3.803	4.191	3.653	3.748	3.851	4.031	4.31	3.909	4.05	4.08	4.307	4.052	4.185	5.316	5.678	4.944	5.101	3.788	3.976	4.26	3.744	3.844	3.98	3.875	4.004	4.031	3.873	3.989	4.089
11	9.892	6.918	6.142	4.658	4.628	4.588	4.799	4.965	5.026	4.676	4.638	4.68	4.861	4.969	4.641	4.677	4.978	5.02	4.679	4.771	5.446	5.67	5.171	5.479	4.977	4.945	4.95	4.608	4.599	4.817	4.812	4.892	5.091	4.557	4.685	4.833
421	3.656	3.354	3.393	2.955	3.118	3.055	3.088	3.191	3.233	2.864	3.002	3.112	3.178	3.294	3.285	3.274	3.2	3.318	3.284	3.323	3.76	3.989	3.859	3.717	3.012	3.188	3.302	2.992	3.136	3.22	3.094	3.273	3.378	3.177	3.186	3.293
424	6.43	4.727	4.505	2.992	2.959	3.2	3.399	3.304	3.411	2.966	3.154	3.133	3.471	3.353	3.183	3.29	3.331	3.327	3.278	3.257	4.205	4.414	4.086	4.097	3.366	3.327	3.331	3.03	3.17	3.266	3.404	3.307	3.437	3.052	3.322	3.335
4009	16.128	11.011	10.726	9.075	9.459	9.392	9.573	9.679	9.697	9.272	9.278	9.498	9.997	10.263	9.32	9.708	9.938	9.843	9.526	9.881	10.717	10.987	10.409	10.428	9.759	9.717	9.966	9.289	9.427	9.559	9.755	9.84	10.025	9.338	9.435	9.959
4008	6.32	4.393	4.035	3.537	3.545	3.532	3.555	3.64	3.691	3.514	3.431	3.556	3.807	3.766	3.723	3.821	3.918	3.967	3.828	3.849	4.389	4.447	4.219	4.291	3.647	3.691	3.76	3.504	3.557	3.854	3.624	3.669	3.795	3.6	3.624	3.753
4069	6.693	5.057	4.537	3.203	3.151	3.301	3.687	3.577	3.771	3.158	3.312	3.318	3.779	3.825	3.454	3.601	3.911	3.922	3.638	3.762	4.787	4.974	4.434	4.738	3.583	3.734	3.775	3.268	3.391	3.647	3.69	3.773	4.004	3.372	3.491	3.626
4024	7.893	5.92	5.299	4.406	4.336	4.453	4.496	4.556	4.762	4.354	4.362	4.476	4.653	4.818	4.497	4.543	4.753	4.896	4.691	4.75	5.431	5.731	5.043	5.237	4.519	4.906	4.822	4.509	4.45	4.607	4.569	4.749	4.941	4.511	4.567	4.592
4055	8.482	5.528	4.458	3.092	3.19	3.267	3.252	3.25	3.388	3.136	3.222	3.322	3.438	3.515	3.262	3.358	3.468	3.481	3.39	3.415	4.054	4.192	4.11	4.232	3.284	3.419	3.543	3.223	3.334	3.506	3.392	3.488	3.715	3.226	3.366	3.458
4014	9.371	6.698	5.763	3.995	3.762	3.97	4.253	4.139	4.303	3.84	3.86	4.027	4.202	4.4	4.055	4.135	4.346	4.553	4.148	4.189	5.113	5.389	4.736	4.836	4.123	4.232	4.357	3.887	3.999	4.246	4.143	4.258	4.327	3.932	4.02	4.193
4066	8.519	5.695	5.015	3.67	3.614	3.634	3.58	3.722	3.832	3.633	3.612	3.643	3.85	3.999	3.707	3.818	3.888	4.016	3.821	3.895	4.474	4.77	4.305	4.454	3.645	3.866	3.921	3.643	3.702	3.782	3.733	3.87	3.927	3.731	3.746	3.883
4035	8.323	5.739	5.049	3.782	3.891	3.962	3.928	3.973	4.145	3.917	4.036	4.072	4.184	4.411	4.228	4.284	4.359	4.572	4.424	4.54	5.112	5.556	5.074	5.346	4.08	4.157	4.186	3.988	8.193	4.27	4.127	4.246	4.371	4.096	4.189	4.418
401	5.969	4.939	4.718	4.463	4.42	4.42	4.417	4.492	4.548	4.532	4.451	4.444	4.58	4.796	4.534	4.578	4.693	4.739	4.635	4.52	5.425	5.67	5.174	5.338	4.448	4.661	4.707	4.483	4.63	4.572	4.445	4.581	4.689	4.575	4.578	4.53
4085	8.763	6.244	5.385	3.973	3.997	3.983	4.22	4.08	4.188	3.94	4.033	4.035	3.983	4.196	4.002	4.133	4.111	4.222	4.166	4.224	4.838	4.978	4.813	4.976	4.046	4.161	4.311	3.955	4.014	4.097	4.018	4.124	4.363	3.912	4.044	4.152
4072	5.022	4.013	3.58	2.777	2.466	2.495	3.031	2.833	2.864	2.524	2.467	2.595	2.735	2.817	2.603	2.655	2.864	2.914	2.639	2.715	3.198	3.532	3.0	3.061	2.704	2.758	2.956	2.472	2.499	2.638	2.666	2.713	2.875	2.487	2.534	2.762
4033	6.046	4.474	3.999	3.587	3.699	3.49	3.6	3.621	3.702	3.589	3.61	3.637	3.819	3.96	3.693	3.802	3.91	4.064	3.747	3.838	4.498	4.755	4.338	4.342	3.65	3.771	3.946	3.606	3.73	3.649	3.74	3.907	3.972	3.657	3.68	3.761
4116	6.484	4.837	4.438	3.871	3.959	4.019	3.913	3.969	4.068	3.864	3.963	4.128	4.066	4.247	4.218	4.247	4.168	4.233	4.276	4.319	4.934	5.029	4.857	4.875	3.978	3.971	4.175	3.961	4.121	4.147	4.024	4.023	4.279	4.059	4.081	4.101
4112	7.104	5.411	5.065	3.425	3.587	3.718	4.011	3.836	4.102	3.45	3.613	3.951	4.829	4.518	4.393	4.697	5.379	5.601	5.004	5.295	7.853	8.825	8.667	9.34	4.144	4.125	4.565	3.735	3.793	4.178	4.433	4.227	4.474	3.819	3.872	4.405
4023	13.255	10.284	10.053	8.997	9.001	9.366	8.832	8.924	9.306	9.034	9.028	9.198	9.401	9.774	9.411	9.81	9.582	10.232	9.642	9.977	10.949	11.897	11.08	11.392	8.984	9.423	9.823	9.121	9.076	9.653	9.082	9.346	9.88	9.252	9.244	9.362
423	9.938	7.13	6.425	5.054	5.061	5.101	5.01	5.056	5.174	5.051	4.98	5.153	5.225	5.398	5.5	5.514	5.657	5.913	5.614	5.663	6.226	6.596	6.185	6.074	5.031	5.619	5.393	5.026	5.187	5.474	5.154	5.249	5.54	5.143	5.199	5.359
4088	9.167	6.173	4.958	3.691	3.816	3.91	3.895	3.937	4.087	3.775	3.839	3.964	4.093	4.093	4.01	4.062	4.185	4.222	4.083	4.008	4.482	4.655	4.516	4.623	3.96	3.999	4.074	3.834	3.912	3.844	4.051	4.074	4.105	3.931	3.936	3.888
4107	10.248	7.448	6.736	4.997	5.123	5.273	5.441	5.275	5.281	5.02	5.13	5.323	5.31	5.364	5.3	5.377	5.503	5.648	5.467	5.498	6.092	6.49	6.34	6.678	5.25	5.167	5.631	4.985	5.133	5.323	5.186	5.158	5.367	5.151	5.241	5.358
4110	7.134	5.619	5.042	4.757	4.694	4.826	4.623	4.738	4.829	4.731	4.656	5.027	4.996	5.156	5.032	5.152	5.303	5.625	5.255	5.303	6.685	6.986	6.655	6.924	4.809	4.8	5.189	4.976	4.945	5.248	4.821	4.965	5.319	4.833	4.885	5.156
7	5.706	3.885	3.353	2.261	2.211	2.378	2.355	2.504	2.547	2.235	2.271	2.392	2.591	2.774	2.358	2.469	2.612	2.727	2.413	2.582	3.063	3.163	2.948	3.028	2.528	2.646	2.649	2.313	2.357	2.488	2.534	2.619	2.56	2.358	2.442	2.684
4120	9.719	7.73	7.271	6.457	5.691	5.687	6.607	6.303	6.268	6.064	5.72	5.69	6.106	6.23	5.765	5.854	6.236	6.274	6.049	5.999	7.316	7.419	6.784	6.92	6.406	6.449	6.313	5.729	5.532	6.121	6.003	6.01	6.56	5.689	5.669	5.932
4037	9.832	6.952	6.672	5.201	5.66	5.891	5.445	5.691	6.084	5.444	5.692	5.731	6.082	6.181	6.085	6.144	6.161	6.437	6.249	6.292	7.638	7.804	7.249	7.455	5.665	5.828	5.991	5.71	40.978	6.196	5.857	6.079	6.385	5.989	5.856	6.058
4118	11.444	8.988	8.608	7.894	7.57	7.426	7.713	7.75	7.902	7.763	7.364	7.593	7.978	8.154	7.626	7.731	8.062	8.489	7.764	7.933	9.071	9.205	8.836	9.121	7.737	8.585	7.994	7.791	7.666	7.921	7.973	8.041	8.117	7.624	7.569	7.983
4001	9.855	6.639	5.96	4.317	4.646	4.475	4.453	4.689	4.84	4.394	4.422	4.511	4.816	4.91	4.854	4.919	4.97	4.918	4.954	4.983	5.516	5.672	5.451	5.337	4.523	4.974	4.899	4.465	25.608	4.681	4.72	4.779	5.039	4.727	4.736	4.783
402	5.982	4.804	4.716	4.244	4.485	4.363	4.461	4.522	4.526	4.342	4.4	4.425	4.616	4.626	4.416	4.539	4.723	4.796	4.467	4.626	4.862	5.205	4.926	4.99	4.516	4.633	4.699	4.428	4.32	4.403	4.508	4.573	4.733	4.389	4.383	4.472
403	6.344	4.786	4.465	3.915	3.807	3.869	3.858	3.896	3.87	3.806	3.805	3.824	4.004	4.106	3.881	3.973	4.087	4.258	3.983	4.051	4.812	4.891	4.659	4.751	3.91	3.875	3.902	3.829	3.914	3.867	3.936	4.049	4.1	3.86	3.94	4.083
4051	4.931	4.274	4.219	4.49	4.218	4.132	4.091	4.176	4.322	4.409	4.069	4.166	4.393	4.461	4.448	4.39	4.444	4.507	4.413	4.489	4.992	5.269	5.076	5.213	4.193	4.247	4.749	4.306	4.23	4.396	4.271	4.443	4.688	4.364	4.352	4.508
4004	6.61	4.819	4.313	3.459	3.442	3.503	3.33	3.434	3.663	3.453	3.419	3.522	3.502	3.676	3.52	3.544	3.636	3.819	3.57	3.63	4.221	4.463	4.054	4.142	3.425	3.558	3.876	3.45	3.472	3.583	3.43	3.73	3.959	3.462	3.49	3.674
409	2.788	2.353	2.288	1.953	1.93	1.942	2.013	2.017	2.068	1.996	1.92	2.024	2.181	2.23	2.108	2.188	2.158	2.244	2.247	2.247	2.615	2.754	2.482	2.642	2.063	2.089	2.203	2.099	1.977	2.123	2.127	2.189	2.299	2.14	2.108	2.111
4042	9.609	6.708	5.874	4.254	4.053	4.069	4.442	4.475	4.555	4.058	4.101	4.106	4.46	4.503	4.19	4.312	4.509	4.7	4.212	4.408	5.038	5.478	4.827	5.058	4.394	4.568	4.559	4.047	4.052	4.182	4.367	4.557	4.644	4.113	4.169	8.269
419	11.683	8.409	7.64	6.629	6.594	6.394	6.546	7.048	6.909	6.624	6.374	6.362	6.86	6.984	6.637	6.663	6.898	7.203	6.726	6.732	7.973	8.55	7.861	8.05	6.705	6.964	6.968	6.438	6.329	6.552	6.584	6.801	7.102	6.552	6.482	6.607
4065	12.725	8.251	7.005	4.685	4.838	5.03	4.848	5.054	5.132	4.801	4.869	5.141	5.259	5.435	5.262	5.35	5.388	5.531	5.454	5.545	6.235	6.314	6.059	6.274	5.023	5.1	5.402	4.917	5.051	5.366	5.177	5.182	5.563	5.102	5.184	5.524
406	10.035	6.99	5.879	3.987	3.893	3.978	4.179	4.177	4.297	3.935	4.031	4.05	4.274	4.445	4.089	4.241	4.438	4.64	4.19	4.333	4.986	5.524	4.882	5.203	4.194	4.291	4.559	4.007	4.146	4.287	4.223	4.319	4.619	4.064	4.139	4.184
4113	8.057	6.309	5.909	5.304	5.013	4.998	5.163	5.183	5.319	5.157	5.015	5.077	5.217	5.358	5.153	5.256	5.302	5.451	5.217	5.261	5.796	6.116	5.756	5.904	5.194	5.342	5.395	5.108	5.112	5.101	5.161	5.265	5.364	5.067	5.196	5.397
4026	8.064	5.788	4.863	3.582	3.591	3.727	3.66	3.658	3.779	3.611	3.629	3.772	3.902	4.044	3.869	3.811	3.898	4.069	3.971	4.078	4.912	5.108	4.886	5.07	3.623	3.8	3.852	3.63	21.097	3.891	3.69	3.925	4.041	3.738	3.854	4.011
4022	8.865	6.134	5.389	4.301	4.145	4.207	4.245	4.272	4.402	4.255	4.137	4.2	4.385	4.436	4.379	4.28	4.443	4.501	4.358	4.354	5.062	5.433	4.785	4.945	4.229	4.411	4.496	4.259	4.225	4.245	4.305	4.319	4.411	4.326	4.292	4.307
4092	14.158	10.197	8.655	6.187	6.26	6.721	6.72	6.814	6.992	6.239	6.604	6.883	7.131	7.284	6.957	6.918	7.266	7.351	6.824	6.942	8.171	8.414	7.811	8.241	6.815	6.985	7.307	6.472	6.872	6.969	6.922	7.082	7.151	6.713	6.844	7.036
4038	9.262	6.365	5.53	3.528	3.492	3.675	3.707	3.805	3.91	3.626	3.627	3.676	3.937	4.534	3.931	3.945	4.13	4.57	3.971	4.278	5.817	5.567	5.561	5.82	3.812	3.972	4.322	3.683	3.78	3.825	3.852	4.103	4.286	3.784	3.911	3.967
4040	13.643	10.214	9.446	8.789	9.096	9.23	8.607	8.806	8.981	8.951	8.973	9.018	9.177	9.301	9.354	9.423	9.308	9.464	9.479	9.581	10.347	10.88	10.334	10.72	8.791	9.198	9.217	9.13	8.893	9.375	8.987	9.222	9.359	9.16	9.169	9.466
4115	14.583	10.925	9.774	7.066	7.441	7.72	7.879	8.237	8.569	7.483	7.681	8.333	8.801	9.229	8.219	8.542	9.354	9.652	8.593	9.08	11.298	11.821	10.912	11.254	8.242	8.669	9.226	7.78	8.0	8.345	8.562	9.254	9.366	8.029	8.316	8.462
4017	9.651	6.493	5.862	4.434	4.779	4.517	4.602	4.741	4.815	4.613	4.616	4.724	5.117	5.292	4.918	4.979	5.204	5.63	5.092	5.266	6.828	7.012	6.475	6.986	4.722	4.924	4.969	4.733	4.591	4.95	4.915	4.921	5.122	4.823	4.923	4.992
4012	13.016	8.775	7.356	5.457	5.508	5.859	5.613	5.713	6.062	5.55	5.583	5.909	6.011	6.141	5.898	6.137	6.175	6.327	5.948	6.266	7.167	7.777	7.217	7.242	5.765	6.055	6.197	5.605	16.718	6.233	5.897	5.981	6.108	5.689	5.772	6.207
418	6.767	5.43	5.193	4.677	4.562	4.721	4.588	4.691	4.958	4.703	4.617	4.651	4.882	5.059	4.821	4.855	4.946	5.239	5.004	5.052	5.504	5.924	5.443	5.496	4.68	4.903	5.032	4.638	4.707	4.809	4.703	4.959	5.021	4.753	4.74	4.741
4044	7.302	5.128	4.766	3.907	3.951	3.893	3.97	3.99	3.964	3.945	3.942	3.9	3.971	4.062	3.945	3.997	4.054	4.131	3.985	4.091	4.303	4.372	4.331	4.402	4.016	4.04	4.054	3.95	3.827	3.943	3.926	3.992	4.108	3.918	3.921	3.919
4058	12.44	9.207	9.057	8.275	8.564	8.714	8.314	8.886	8.953	8.468	8.573	8.916	8.976	9.208	8.917	8.995	9.053	9.245	8.872	8.96	10.367	10.477	10.165	10.56	8.705	8.581	9.349	8.522	8.428	8.868	8.745	8.824	9.158	8.708	8.871	8.982
4030	10.329	7.078	5.801	4.398	4.474	4.449	4.495	4.64	4.723	4.424	4.494	4.641	4.942	5.247	4.765	4.865	5.167	5.338	4.914	5.08	6.034	6.516	5.735	5.863	4.573	4.691	5.102	4.535	4.635	4.788	4.723	4.931	5.198	4.629	4.784	5.206
4067	3.562	2.68	2.483	2.117	1.997	2.027	2.044	2.079	2.11	2.066	2.082	2.052	2.073	2.111	2.08	2.101	2.113	2.155	2.141	2.17	2.605	2.704	2.515	2.641	2.093	2.089	2.164	2.011	2.062	2.182	2.084	2.108	2.253	2.013	2.057	2.159
4091	5.234	4.784	4.837	4.749	4.484	4.535	4.511	4.689	4.719	4.654	4.373	4.604	4.577	4.634	4.489	4.589	4.637	4.808	4.542	4.632	5.086	5.156	4.958	5.042	4.591	4.701	4.86	4.634	4.466	4.478	4.592	4.687	4.815	4.484	4.605	4.691
422	7.188	6.209	6.03	5.921	5.793	5.839	5.739	5.932	5.807	5.798	5.824	5.965	5.95	5.982	5.776	6.003	5.929	5.956	5.776	5.804	6.501	6.632	6.644	6.852	5.88	5.968	6.086	5.648	5.739	5.901	5.783	5.938	6.091	5.725	5.788	6.089
4020	7.841	5.985	5.251	4.202	4.203	4.418	4.469	4.434	4.9	4.193	4.398	4.594	4.66	4.913	4.518	4.599	4.737	4.926	4.603	4.637	5.602	6.115	5.271	5.52	4.502	4.687	4.936	4.294	4.459	4.756	4.586	4.742	4.818	4.377	4.506	4.766
8	4.162	3.507	3.382	3.443	3.351	3.146	3.269	3.307	3.396	3.422	3.168	3.184	3.371	3.366	3.244	3.263	3.387	3.481	3.264	3.26	3.712	3.93	3.688	3.775	3.339	3.437	3.429	3.438	3.25	3.238	3.417	3.492	3.423	3.267	3.179	3.184
4083	7.966	5.874	4.825	3.332	3.438	3.411	3.6	3.531	3.721	3.323	3.372	3.469	3.689	3.72	3.464	3.463	3.744	3.937	3.541	3.559	5.422	5.682	4.944	5.198	3.527	3.667	3.702	3.361	3.415	3.497	3.608	3.811	3.748	3.391	3.373	3.441
415	8.515	7.027	6.738	5.415	5.318	5.524	5.93	5.94	6.096	5.378	5.318	5.608	6.034	6.268	5.569	5.766	6.06	6.295	5.689	5.915	6.744	7.045	6.706	6.918	5.948	5.975	6.099	5.326	5.418	5.802	5.861	6.01	6.2	5.419	5.556	5.688
4007	7.608	5.756	4.773	3.984	4.021	4.086	4.047	4.055	4.267	3.968	3.998	4.228	4.143	4.37	4.122	4.185	4.257	4.536	4.221	4.372	4.776	5.05	4.767	4.904	4.068	4.177	4.404	4.062	35.381	4.144	4.157	4.314	4.341	4.029	4.117	4.314
4047	6.062	5.172	5.208	5.06	4.553	4.585	4.706	4.558	4.724	4.771	4.496	4.469	4.585	4.774	4.582	4.638	4.554	4.87	4.667	4.753	4.771	5.023	4.94	4.978	4.706	4.784	4.815	4.505	4.589	4.63	4.556	4.586	4.692	4.52	4.649	4.75
408	5.668	4.859	4.558	3.902	3.733	3.76	4.028	3.901	4.025	3.748	3.742	3.935	4.133	4.231	3.913	3.964	4.159	4.307	3.966	4.043	4.748	4.924	4.573	4.739	3.877	3.931	4.263	3.853	3.854	4.02	3.936	4.061	4.142	3.91	3.98	4.085
4003	8.138	5.526	5.087	3.609	3.673	3.845	4.003	4.294	4.132	3.678	3.915	3.947	4.142	4.284	3.894	3.98	4.206	4.299	3.974	4.011	4.799	4.967	4.633	4.562	4.187	4.191	4.241	3.803	3.937	4.086	4.114	4.167	4.347	3.824	3.894	4.135
4101	16.886	11.077	8.958	6.295	6.504	6.569	6.584	6.731	6.837	6.38	6.352	6.514	6.895	6.995	6.692	6.752	6.983	7.155	6.69	6.868	7.748	8.166	7.675	7.884	6.717	6.867	7.05	6.486	6.37	6.91	6.868	6.794	7.202	6.614	6.663	6.894
4074	7.192	5.645	5.202	3.807	4.018	4.128	4.37	4.46	4.633	3.942	4.148	4.24	5.005	5.174	4.647	4.934	5.209	5.383	4.842	5.031	5.95	6.118	5.642	5.757	4.447	4.616	4.849	4.228	4.535	4.606	4.679	5.019	5.254	4.47	4.716	4.807
4117	8.686	7.007	6.749	6.355	6.43	6.27	6.366	6.332	6.728	6.394	6.366	6.308	6.656	6.75	6.494	6.467	6.595	6.729	6.555	6.578	7.216	7.484	7.126	7.111	6.369	6.615	6.692	6.427	6.516	6.468	6.483	6.583	6.811	6.461	6.293	6.338
4098	7.872	5.243	4.417	3.43	3.599	3.641	3.521	3.63	3.972	3.533	3.622	3.704	3.874	4.013	3.657	3.828	3.954	4.209	3.724	3.86	4.767	4.654	4.358	4.461	3.651	3.809	3.944	3.595	3.644	3.816	3.734	3.842	4.046	3.578	3.721	3.98
2	4.424	3.433	3.153	2.375	2.286	2.318	2.515	2.403	2.54	2.405	2.356	2.417	2.601	2.751	2.488	2.53	2.676	2.731	2.575	2.577	3.227	3.456	3.149	3.181	2.505	2.486	2.687	2.38	2.439	2.436	2.482	2.482	2.753	2.424	2.459	2.488
4086	8.35	5.776	4.952	3.679	3.701	3.743	3.831	3.843	3.889	3.691	3.715	3.764	3.836	4.01	3.793	3.842	3.977	4.204	3.789	3.889	4.628	4.819	4.493	4.636	3.832	3.916	4.122	3.649	3.62	3.955	3.723	3.903	4.036	3.699	3.732	3.986
4019	7.402	5.595	5.217	4.808	4.741	4.675	4.58	4.76	4.768	4.768	4.654	4.663	4.637	4.814	4.761	4.835	4.761	4.883	4.894	4.901	5.851	5.859	6.014	6.048	4.673	4.774	4.899	4.683	4.724	4.847	4.653	4.646	4.909	4.667	4.843	4.891
405	11.48	8.248	7.65	6.443	6.305	6.149	6.192	6.188	6.493	6.348	6.06	6.235	6.43	6.561	6.542	6.648	6.715	6.819	6.591	6.73	7.228	7.694	7.619	7.605	6.185	6.342	6.481	6.356	6.369	6.589	6.357	6.388	6.653	6.399	6.476	6.653
4100	11.295	8.165	7.669	6.061	6.38	6.368	6.257	6.512	6.635	6.203	6.324	6.473	6.64	6.878	6.463	6.597	6.736	6.92	6.514	6.648	7.828	8.12	7.785	7.96	6.326	6.56	6.986	6.328	6.155	6.683	6.513	6.722	6.75	6.351	6.363	6.479
4043	6.994	4.714	4.1	2.777	2.847	2.988	3.012	3.209	3.33	2.801	2.895	3.071	3.265	3.505	2.947	3.091	3.368	3.558	3.059	3.179	3.883	4.101	3.612	3.789	3.087	3.243	3.605	2.873	3.019	3.192	3.165	3.373	3.537	2.91	3.035	3.17
416	9.289	6.685	5.994	5.291	5.47	5.222	5.232	5.426	5.453	5.402	5.312	5.323	5.403	5.551	5.36	5.353	5.449	5.839	5.348	5.472	6.444	6.557	6.497	6.708	5.435	5.549	5.764	5.317	5.351	5.527	5.442	5.494	5.734	5.295	5.296	5.701
410	5.97	4.617	4.401	3.986	3.835	3.957	3.828	3.852	4.047	3.859	3.863	3.965	3.986	4.131	4.024	4.117	4.065	4.25	4.068	4.069	4.493	4.849	4.51	4.6	3.845	3.914	4.1	3.824	3.933	4.008	3.886	3.96	4.118	3.975	4.013	4.137
4041	11.485	8.784	8.367	6.784	6.979	6.996	7.413	7.473	7.492	6.878	7.085	7.146	7.495	7.555	7.009	7.344	7.457	7.841	7.274	7.68	8.634	8.681	8.389	8.453	7.35	7.44	7.719	6.882	7.081	7.314	7.358	7.663	8.11	7.046	7.095	7.782
4096	10.418	6.867	5.82	3.975	4.283	4.429	4.233	4.456	4.566	4.317	4.446	4.421	4.834	4.864	4.607	4.687	4.828	4.927	4.809	4.907	5.947	6.537	5.845	6.173	4.489	4.829	4.854	4.443	4.538	4.474	4.598	4.681	4.853	4.526	4.572	4.555
4025	7.676	6.111	5.835	5.372	5.459	5.534	5.379	5.431	5.661	5.367	5.342	5.449	5.667	5.807	5.639	5.697	5.768	5.862	5.685	5.731	6.462	6.585	6.482	6.614	5.445	5.587	5.809	5.427	5.407	5.567	5.523	5.641	5.749	5.498	5.556	5.599
414	5.573	4.434	4.446	4.435	4.142	4.101	4.067	4.205	4.28	4.336	4.012	4.07	4.197	4.2	4.269	4.363	4.312	4.402	4.379	4.394	4.843	5.128	5.06	5.039	4.181	4.176	4.269	4.169	4.075	4.144	4.132	4.264	4.393	4.188	4.293	4.301
9	2.108	1.783	1.682	1.459	1.296	1.317	1.496	1.303	1.389	1.386	1.3	1.344	1.378	1.451	1.39	1.394	1.415	1.458	1.424	1.455	1.711	1.786	1.73	1.697	1.442	1.371	1.378	1.388	1.33	1.363	1.371	1.366	1.429	1.35	1.385	1.445
413	12.833	8.796	7.96	6.324	6.448	6.683	6.333	6.547	6.768	6.353	6.518	6.734	6.646	7.018	6.724	6.922	6.863	7.199	6.895	7.083	8.03	8.272	7.949	8.152	6.522	6.628	7.051	6.44	6.639	6.978	6.48	6.898	7.198	6.569	6.7	6.951
4109	7.127	5.054	4.376	2.949	3.046	3.158	2.975	3.083	3.138	3.013	3.053	3.127	3.106	3.154	3.18	3.184	3.186	3.243	3.289	3.307	3.497	3.498	3.462	3.467	3.092	3.103	3.257	3.152	13.915	3.078	3.169	3.207	3.353	3.129	3.134	3.161
3	4.113	3.299	3.298	3.283	3.409	3.225	3.027	3.147	3.218	3.367	3.162	3.225	3.208	3.31	3.42	3.288	3.225	3.314	3.438	3.468	3.693	3.783	3.882	3.892	3.12	3.257	3.306	3.369	3.26	3.331	3.188	3.327	3.386	3.405	3.295	3.4
4114	6.38	5.017	4.517	4.025	3.997	4.101	4.054	4.097	4.178	3.971	3.904	4.062	4.179	4.328	4.153	4.21	4.302	4.422	4.168	4.246	4.448	4.545	4.412	4.454	4.132	4.088	4.281	4.075	4.015	4.15	4.146	4.226	4.325	4.04	4.019	4.135
4031	12.199	8.147	7.274	4.78	4.838	4.963	4.921	5.168	5.457	4.931	4.956	5.2	5.507	5.585	5.176	5.246	5.614	5.671	5.318	5.428	6.538	6.688	6.42	6.917	5.079	5.559	5.78	4.959	5.147	5.233	5.389	5.602	5.812	5.105	5.341	5.474
4015	8.003	5.684	5.161	4.072	3.896	4.014	4.1	4.096	4.226	4.028	3.93	4.13	4.334	4.471	4.196	4.401	4.423	4.528	4.358	4.61	5.185	5.483	5.178	5.383	4.101	4.137	4.296	4.003	4.081	4.373	4.132	4.34	4.437	4.125	4.154	4.361
4046	5.531	3.991	3.764	2.782	2.704	2.718	2.742	2.775	3.026	2.643	2.845	2.843	3.148	3.448	3.011	3.072	3.167	3.337	3.129	3.216	4.123	4.264	4.121	4.196	2.744	2.913	3.17	2.761	2.893	3.052	2.988	3.097	3.69	2.963	3.017	3.133
4108	6.919	6.109	6.1	6.226	5.854	5.83	5.795	5.835	6.004	6.006	5.789	5.965	5.934	6.094	6.138	6.106	6.204	6.251	6.101	6.127	6.846	7.138	6.877	7.111	5.813	5.932	6.126	6.041	5.836	5.954	5.897	6.006	6.201	5.935	5.993	6.063
4097	9.936	7.329	6.554	5.251	5.067	5.236	5.402	5.262	5.608	5.109	5.119	5.223	5.352	5.564	5.368	5.368	5.596	5.661	5.404	5.52	6.479	6.771	6.126	6.239	5.257	5.267	5.692	5.122	5.219	5.558	5.259	5.433	5.704	5.285	5.275	5.783
4036	4.916	3.651	3.297	2.55	2.359	2.405	2.6	2.501	2.582	2.351	2.328	2.478	2.569	2.641	2.557	2.577	2.637	2.785	2.641	2.674	3.178	3.386	3.118	3.216	2.432	2.488	2.599	2.433	2.46	2.464	2.503	2.582	2.727	2.502	2.469	2.63
4084	6.583	4.886	4.321	3.267	3.166	3.102	3.421	3.198	3.351	3.175	3.119	3.201	3.34	3.467	3.341	3.428	3.504	3.588	3.391	3.425	3.937	4.103	3.847	3.955	3.324	3.294	3.456	3.221	3.191	3.375	3.329	3.399	3.591	3.21	3.281	3.377
425	6.763	5.594	5.137	4.514	4.287	4.456	4.513	4.448	4.546	4.257	4.283	4.43	4.559	4.863	4.541	4.766	4.692	4.976	4.742	4.924	5.51	5.735	5.49	5.485	4.366	4.405	4.708	4.258	4.319	4.597	4.38	4.585	4.685	4.419	4.52	4.582
4099	12.582	8.391	7.305	5.399	5.617	5.406	5.384	5.733	5.936	5.592	5.552	5.44	5.912	5.919	5.679	5.639	5.949	6.259	5.604	5.67	7.391	8.104	7.352	7.641	5.578	5.782	5.825	5.624	5.531	5.56	5.741	5.715	5.977	5.649	5.519	5.545
4011	9.804	5.866	4.979	2.683	2.743	2.833	2.68	2.784	2.922	2.72	2.831	2.85	2.892	3.048	2.914	2.906	2.957	3.12	2.983	2.972	3.372	3.714	3.386	3.57	2.802	2.895	2.979	2.773	2.801	3.013	2.85	2.871	3.094	2.828	2.841	3.024
4049	7.784	5.604	5.288	4.453	4.441	4.607	4.32	4.338	4.624	4.406	4.547	4.496	4.812	5.132	4.899	4.906	5.039	5.262	5.089	5.156	6.241	6.393	5.961	5.98	4.403	4.642	4.951	4.402	4.556	4.757	4.553	4.724	5.175	4.75	4.668	4.712
4054	6.226	4.813	4.804	3.926	4.153	4.292	4.066	4.705	5.099	4.78	4.539	4.935	5.749	5.84	6.027	5.858	6.387	6.438	6.779	6.878	8.895	10.295	8.965	9.673	4.825	5.363	5.424	5.113	5.775	5.488	5.335	5.466	5.716	5.401	5.68	5.575
4087	18.02	11.6	9.544	5.982	6.225	6.233	6.257	6.455	6.524	6.22	6.316	6.279	6.734	7.256	6.414	6.547	6.78	7.155	6.631	6.838	9.321	9.291	8.298	8.889	6.671	6.96	6.939	6.167	6.172	6.378	6.609	6.736	7.203	6.272	6.468	6.396
4029	5.924	4.072	3.642	2.893	2.985	3.037	2.926	3.068	3.114	2.954	3.027	3.076	3.142	3.18	3.143	3.167	3.176	3.305	3.161	3.238	3.658	3.834	3.734	3.71	3.003	2.93	3.212	3.012	3.077	3.126	3.027	3.167	3.211	3.081	3.094	3.121
5	6.915	5.628	5.355	4.865	4.426	4.472	4.779	4.74	4.723	4.559	4.476	4.667	4.82	4.869	4.663	4.752	4.966	5.22	4.792	4.938	6.12	6.341	6.037	6.343	4.759	4.869	5.094	4.547	4.681	4.658	4.746	4.802	4.907	4.604	4.525	4.747
427	6.914	5.416	4.824	3.706	3.632	3.829	3.744	3.883	3.998	3.673	3.747	3.866	4.081	4.289	4.085	4.27	4.284	4.546	4.158	4.151	5.398	5.407	5.143	5.364	3.811	4.067	4.062	3.821	3.822	3.927	3.974	4.176	4.341	3.941	4.037	4.06
407	9.317	7.026	6.884	6.601	7.234	6.751	6.796	6.636	6.889	6.803	6.751	6.716	6.859	7.099	6.759	6.959	7.126	7.236	6.833	7.086	7.83	8.105	7.762	8.067	7.054	6.879	7.079	6.29	6.644	6.863	6.591	6.837	6.881	6.534	6.652	6.874
10	7.913	5.265	4.459	2.816	2.949	2.953	3.109	3.083	3.233	2.899	2.934	2.973	3.245	3.439	3.093	3.157	3.392	3.529	3.162	3.255	3.789	3.901	3.695	3.839	3.103	3.189	3.433	2.953	3.017	3.095	3.188	3.325	3.447	3.02	3.117	3.227
4062	14.594	9.901	7.741	4.759	4.876	5.005	5.064	5.117	5.287	4.847	4.967	5.033	5.322	5.62	5.073	5.328	5.443	5.729	5.192	5.527	6.266	6.812	6.125	6.254	5.117	5.241	5.646	4.904	5.053	5.257	5.282	5.41	5.454	4.954	5.066	5.413
4077	12.009	9.818	9.839	8.874	8.754	8.551	8.873	8.855	9.209	8.631	8.493	8.699	8.801	9.303	8.893	8.982	9.079	9.573	9.095	9.352	10.324	10.9	10.126	10.351	8.883	8.875	9.567	8.494	8.58	9.057	8.682	8.99	9.452	8.683	8.616	8.803
4010	7.427	5.859	5.557	4.798	5.001	4.894	4.824	4.778	4.951	4.891	4.863	4.979	5.035	5.228	5.136	5.181	5.003	5.22	5.294	5.231	6.174	6.375	6.043	6.249	4.841	4.892	5.017	4.986	5.11	4.94	4.947	5.022	5.18	5.105	5.128	5.157
4028	7.89	5.667	4.933	3.434	3.41	3.364	3.441	3.54	3.561	3.382	3.356	3.519	3.622	3.811	3.563	3.665	3.685	3.859	3.677	3.794	3.99	4.348	4.1	4.011	3.489	3.571	3.652	3.428	3.475	3.637	3.488	3.639	3.702	3.491	3.585	3.706
4013	6.283	5.409	5.551	5.456	5.602	5.304	5.146	5.417	5.472	5.54	5.309	5.373	5.46	5.654	5.795	5.45	5.543	5.76	5.798	5.552	6.311	6.403	6.286	6.444	5.315	5.429	5.862	5.638	5.463	5.553	5.413	5.655	5.686	5.7	5.637	5.496
4034	7.47	5.696	4.964	4.548	4.258	4.276	4.252	4.308	4.407	4.401	4.169	4.207	4.35	4.547	4.403	4.332	4.324	4.438	4.441	4.429	5.063	5.156	4.979	5.089	4.295	4.493	4.534	4.381	4.347	4.407	4.328	4.473	4.587	4.349	4.333	4.406
6	4.405	3.508	3.296	3.065	3.064	3.149	3.033	3.049	3.196	3.04	3.099	3.182	3.154	3.394	3.203	3.256	3.246	3.409	3.289	3.367	3.79	4.009	3.864	4.048	3.02	3.124	3.317	3.099	3.305	3.36	3.063	3.298	3.462	3.082	3.226	3.337
4000	9.309	5.879	4.667	2.747	2.843	2.864	2.924	2.973	2.994	2.796	2.862	2.893	3.044	3.153	2.999	3.065	3.146	3.185	3.167	3.248	3.793	4.063	3.645	3.791	2.982	2.974	3.163	2.87	2.847	2.963	2.959	2.974	3.271	2.892	2.842	3.027
4102	8.273	6.51	6.31	5.314	5.227	5.17	5.313	5.47	5.534	5.261	5.234	5.118	5.363	5.714	5.31	5.255	5.412	5.683	5.39	5.387	6.163	6.225	6.0	6.214	5.413	5.556	5.469	5.09	5.183	5.289	5.261	5.55	5.506	5.214	5.192	5.28
4052	8.02	5.426	5.047	3.573	3.669	3.723	4.04	4.001	4.1	3.626	3.676	3.647	3.972	4.044	3.745	3.811	4.103	4.249	3.823	3.819	4.584	4.676	4.319	4.482	4.102	4.182	4.21	3.635	3.729	3.811	3.979	4.035	4.26	3.674	3.709	3.855
426	8.249	6.65	6.265	5.881	5.821	5.898	5.829	5.748	6.089	5.782	5.779	5.869	6.046	6.314	6.205	6.098	6.193	6.319	6.323	6.304	7.336	7.796	7.126	7.319	5.741	5.876	6.314	5.859	5.679	6.217	5.922	6.142	6.484	5.927	6.102	6.249
4016	11.488	8.399	7.486	5.18	5.149	5.388	5.551	5.78	5.835	5.173	5.418	5.656	5.972	6.006	5.452	5.853	6.121	6.197	5.568	6.031	6.747	7.236	6.755	6.708	5.758	5.662	6.202	5.237	5.521	5.702	5.866	5.826	5.965	5.293	5.522	5.834
4018	12.018	8.499	7.734	5.719	5.751	6.079	6.026	5.903	6.218	5.741	5.886	5.981	6.062	6.225	6.054	6.206	6.172	6.347	6.118	6.201	6.825	6.761	6.624	6.84	5.947	6.198	6.222	5.79	6.041	6.112	6.066	6.208	6.348	5.924	6.073	6.285
4002	10.638	7.402	6.876	4.596	4.673	4.778	4.858	4.933	5.02	4.624	4.721	4.972	5.114	5.254	5.026	5.139	5.202	5.212	5.17	5.201	6.121	6.213	5.68	5.814	4.959	4.977	5.228	4.741	4.944	5.072	4.992	5.119	5.268	4.833	4.925	5.116
404	6.344	4.786	4.465	3.915	3.807	3.869	3.858	3.896	3.87	3.806	3.805	3.824	4.004	4.106	3.881	3.973	4.087	4.258	3.983	4.051	4.812	4.891	4.659	4.751	3.91	3.875	3.902	3.829	3.914	3.867	3.936	4.049	4.1	3.86	3.94	4.083
4078	8.468	6.213	5.55	4.053	4.38	4.473	4.266	4.651	4.73	4.281	4.415	4.52	4.686	5.063	4.776	4.777	4.941	5.208	4.851	4.882	5.666	6.205	5.732	5.972	4.527	4.735	5.009	4.412	4.467	4.7	4.541	4.933	5.274	4.587	4.564	4.58
412	6.112	5.285	5.077	5.037	4.733	4.575	4.783	4.876	4.763	4.748	4.558	4.594	4.684	4.782	4.923	4.717	4.763	4.876	4.978	4.92	5.444	5.591	5.476	5.415	4.696	8.97	4.842	4.745	4.7	4.753	4.704	4.811	4.948	4.78	4.683	4.826
4056	8.406	6.372	5.255	4.204	3.946	4.132	4.211	4.139	4.367	3.92	4.028	4.173	4.422	4.508	4.398	4.479	4.674	4.664	4.556	4.725	6.562	6.511	6.293	6.474	4.167	4.342	4.474	4.171	4.263	4.483	4.465	4.429	4.609	4.277	4.303	4.568
4082	11.146	7.899	6.803	5.532	5.595	5.749	5.506	5.839	5.879	5.63	5.605	5.726	5.597	5.529	5.378	5.481	5.404	5.562	5.444	5.576	6.217	6.476	6.378	6.494	5.67	5.96	5.903	5.512	5.514	5.634	5.631	5.69	5.663	5.533	5.533	5.298
