# Supplementary material for: Real-Time Forecasting from Wearable-Monitored Heart Rate Data Through Autoregressive Models
Source: J Healthc Inform Res. 2025 Mar 7;9(2):154–73. doi: 10.1007/s41666-025-00191-y (PMC12037944; doi:10.1007/s41666-025-00191-y)
Supplement: Supplementary file 1 — (zip 93 KB) [file 41666_2025_191_MOESM1_ESM.zip › HR_forecast-main/RRITS_MAE_window_90.csv]

user_id	(0, 0, 0)	(0, 0, 1)	(0, 0, 2)	(0, 1, 0)	(0, 1, 1)	(0, 1, 2)	(1, 0, 0)	(1, 0, 1)	(1, 0, 2)	(1, 1, 0)	(1, 1, 1)	(1, 1, 2)	(2, 0, 0)	(2, 0, 1)	(2, 0, 2)	(2, 1, 0)	(2, 1, 1)	(2, 1, 2)	(3, 0, 0)	(3, 0, 1)	(3, 0, 2)	(3, 1, 0)	(3, 1, 1)	(3, 1, 2)	(4, 0, 0)	(4, 0, 1)	(4, 1, 0)	(4, 1, 1)	(5, 0, 0)	(5, 0, 1)	(5, 1, 0)	(5, 1, 1)	(10, 0, 0)	(10, 0, 1)	(10, 1, 0)	(10, 1, 1)
4021	9.66	7.012	6.23	4.81	4.632	4.625	4.964	4.726	4.775	4.689	4.629	4.696	4.828	4.734	4.761	4.637	4.704	4.686	4.731	4.754	4.845	4.678	4.687	4.71	4.773	4.762	4.693	4.721	4.814	4.827	4.709	4.762	4.902	4.983	4.948	5.022
420	5.275	4.34	4.221	4.098	3.983	3.832	3.906	3.935	3.94	4.026	3.864	3.839	3.918	3.922	3.999	3.988	3.867	3.866	3.974	3.997	4.051	4.038	3.999	3.975	4.031	4.016	3.974	4.011	4.023	4.054	3.961	4.044	4.191	4.216	4.135	4.134
4059	9.753	6.567	5.44	3.491	3.44	3.478	3.662	3.531	3.58	3.468	3.435	3.46	3.585	3.566	3.579	3.522	3.515	3.611	3.603	3.65	3.672	3.542	3.566	3.533	3.601	3.614	3.552	3.597	3.61	3.576	3.556	3.546	3.82	3.801	3.764	3.805
4005	9.096	6.157	5.483	3.842	3.873	3.889	3.918	4.042	4.029	3.857	3.873	4.018	3.97	4.161	4.109	3.918	4.004	4.101	4.039	4.152	4.218	3.97	4.021	4.191	4.093	4.179	3.98	4.001	4.097	4.217	3.995	4.146	4.641	4.687	4.614	4.715
13	3.696	3.077	2.909	2.852	2.711	2.722	2.715	2.715	2.748	2.735	2.755	2.785	2.706	2.806	2.84	2.714	2.757	2.79	2.723	2.806	2.844	2.735	2.768	2.764	2.759	2.835	2.737	2.76	2.773	2.802	2.755	2.776	2.85	2.873	2.848	2.888
4071	5.722	4.889	4.529	4.612	4.338	4.474	4.314	4.249	4.298	4.393	4.48	4.428	4.251	4.289	4.394	4.386	4.37	4.362	4.302	4.307	4.462	4.413	4.4	4.353	4.347	4.386	4.452	4.45	4.362	4.354	4.519	4.481	4.514	4.539	4.544	4.549
4068	16.679	11.622	10.3	7.082	6.911	7.076	7.951	7.762	7.822	6.973	7.287	7.429	7.794	7.826	7.864	6.944	7.103	7.469	7.785	7.75	7.824	6.989	7.26	7.545	7.999	7.998	7.08	7.279	7.822	7.899	7.364	7.484	8.345	8.524	7.808	7.805
411	8.378	5.69	5.208	3.659	3.629	3.704	3.989	3.89	3.914	3.602	3.678	3.753	3.921	3.804	3.847	3.539	3.761	3.977	3.842	3.869	4.071	3.586	3.729	3.772	3.926	3.892	3.649	3.778	3.955	4.014	3.767	3.82	3.941	3.96	3.861	3.937
4070	11.478	7.748	6.461	4.931	5.068	5.136	5.022	5.139	5.283	5.115	5.065	5.087	5.135	5.157	5.286	5.166	5.015	4.952	5.185	5.195	5.25	5.086	5.02	5.044	5.089	5.112	5.082	5.053	5.194	5.183	5.129	5.175	5.385	5.429	5.482	5.487
4075	6.65	5.754	5.485	5.294	5.148	5.21	5.069	5.21	5.123	5.265	5.021	5.229	5.097	5.157	5.309	5.14	5.38	5.215	5.16	5.238	5.391	5.194	5.196	5.226	5.283	5.288	5.192	5.317	5.321	5.324	5.203	5.352	5.568	5.654	5.497	5.519
4079	7.27	5.431	4.827	4.307	4.21	4.218	4.264	4.237	4.276	4.271	4.131	4.225	4.297	4.28	4.422	4.254	4.256	4.347	4.356	4.411	4.463	4.198	4.412	4.333	4.307	4.403	4.274	4.429	4.351	4.486	4.339	4.412	4.606	4.722	4.494	4.528
4057	8.731	6.101	5.393	4.183	4.161	4.248	4.297	4.333	4.43	4.19	4.296	4.337	4.338	4.508	4.462	4.243	4.312	4.485	4.396	4.451	4.479	4.331	4.353	4.449	4.46	4.433	4.371	4.409	4.468	4.494	4.405	4.457	4.82	4.767	4.631	4.668
4006	12.375	8.293	7.231	6.01	6.074	6.04	5.983	5.956	5.9	6.032	6.099	5.99	5.913	5.934	6.03	6.043	6.115	6.099	5.936	5.903	6.487	5.976	6.038	6.267	5.997	6.068	6.04	6.079	6.082	6.101	6.105	6.071	6.463	6.439	6.421	6.688
4119	9.038	6.333	5.832	4.048	3.975	3.959	4.097	4.036	4.018	3.995	3.923	3.926	4.037	4.095	4.09	3.934	3.972	3.985	4.025	4.076	4.063	3.961	3.916	4.013	4.069	4.129	4.051	4.058	4.104	4.224	4.082	4.152	4.341	4.417	4.339	4.319
4060	7.487	5.352	4.321	3.465	3.407	3.46	3.367	3.398	3.454	3.419	3.413	3.401	3.392	3.485	3.473	3.46	3.453	3.403	3.427	3.443	3.471	3.443	3.341	3.39	3.444	3.534	3.438	3.416	3.493	3.541	3.401	3.417	3.616	3.646	3.534	3.585
4050	11.441	7.529	6.35	3.912	3.779	3.826	4.027	3.875	3.918	3.88	3.786	3.792	3.949	3.915	3.924	3.851	3.809	3.952	3.926	3.957	3.958	3.861	3.921	4.061	3.955	4.003	3.859	3.997	3.927	4.097	3.918	4.103	4.195	4.277	4.213	4.412
0	2.625	2.379	2.344	2.504	2.268	2.243	2.268	2.254	2.248	2.369	2.299	2.279	2.262	2.287	2.305	2.32	2.278	2.341	2.269	2.263	2.302	2.302	2.328	2.286	2.263	2.29	2.28	2.332	2.27	2.296	2.323	2.302	2.357	2.377	2.384	2.389
4039	9.36	6.756	5.986	4.446	4.31	4.279	4.602	4.5	4.424	4.421	4.314	4.255	4.401	4.469	4.453	4.418	4.29	4.493	4.353	4.441	4.544	4.346	4.349	4.532	4.307	4.439	4.342	4.486	4.354	4.412	4.431	4.508	4.605	4.556	4.537	4.539
4089	13.947	9.29	7.27	5.239	5.034	5.064	5.545	5.458	5.395	5.064	5.002	5.137	5.413	5.41	5.417	5.167	5.243	5.224	5.383	5.431	5.333	5.025	5.013	5.096	5.26	5.324	5.039	5.019	5.258	5.26	5.001	5.034	5.4	5.564	5.336	5.252
4045	9.919	6.473	5.848	3.568	3.377	3.418	3.729	3.567	3.59	3.409	3.392	3.463	3.599	3.586	3.61	3.407	3.509	3.46	3.52	3.589	3.675	3.454	3.562	3.54	3.574	3.653	3.52	3.527	3.582	3.625	3.562	3.553	3.672	3.741	3.583	3.587
4090	8.856	5.704	5.169	3.428	3.416	3.35	3.414	3.406	3.429	3.402	3.356	3.467	3.416	3.406	3.5	3.418	3.426	3.46	3.431	3.522	3.495	3.437	3.429	3.466	3.463	3.499	3.439	3.476	3.464	3.49	3.472	3.491	3.544	3.62	3.566	3.619
4076	12.547	9.109	8.31	6.198	5.99	6.137	6.3	6.233	6.261	6.023	6.009	6.23	6.242	6.167	6.379	6.04	6.054	6.326	6.203	6.372	6.353	6.17	6.15	6.314	6.242	6.373	6.087	6.185	6.233	6.304	6.162	6.177	6.507	6.394	6.362	6.45
4032	7.573	5.427	4.974	4.209	4.263	4.228	4.286	4.392	4.266	4.234	4.329	4.273	4.36	4.363	4.273	4.141	4.295	4.291	4.261	4.259	4.343	4.171	4.219	4.271	4.327	4.316	4.197	4.366	4.378	4.422	4.331	4.43	4.519	4.623	4.388	4.449
4061	15.374	10.008	7.807	5.804	5.82	6.035	6.038	6.063	6.119	5.808	6.01	6.048	6.127	6.169	6.281	5.937	5.963	6.1	6.091	6.12	6.321	6.03	6.059	6.14	6.216	6.306	6.095	6.319	6.315	6.409	6.228	6.348	6.496	6.691	6.481	6.593
4111	7.626	6.445	6.22	6.149	6.095	6.066	5.905	5.982	6.08	6.056	5.908	6.109	5.941	6.029	6.073	6.163	6.084	6.019	5.958	6.055	6.221	6.143	6.107	6.187	6.054	6.07	6.254	6.257	6.18	6.215	6.305	6.241	6.479	6.463	6.63	6.623
4106	9.47	7.593	7.113	6.657	6.447	6.505	6.457	6.479	6.563	6.47	6.446	6.558	6.461	6.586	6.535	6.367	6.322	6.587	6.382	6.399	6.586	6.448	6.439	6.464	6.438	6.539	6.474	6.452	6.523	6.585	6.479	6.614	6.84	6.89	6.778	6.789
4081	6.088	4.777	4.388	3.83	3.72	3.652	3.793	3.91	3.892	3.896	3.725	3.683	3.792	4.047	4.051	3.699	3.696	3.802	3.797	3.902	4.012	3.673	3.718	3.752	3.795	4.062	3.767	3.77	3.869	3.989	3.836	3.916	3.974	4.09	3.931	3.985
4064	11.178	8.353	6.934	5.665	5.616	5.463	5.888	5.854	5.857	5.654	5.54	5.552	5.855	5.769	5.911	5.644	5.552	5.689	5.856	5.924	5.92	5.581	5.704	5.668	5.805	5.856	5.654	5.699	5.87	5.949	5.601	5.646	5.979	6.025	5.805	5.778
4027	13.115	8.803	7.129	3.869	3.679	3.747	4.062	3.81	3.817	3.679	3.783	3.794	3.805	3.879	3.923	3.714	3.8	3.827	3.842	4.015	3.973	3.795	3.819	3.84	3.945	3.981	3.843	3.866	3.949	3.933	3.904	3.929	4.132	4.25	4.107	4.136
11	10.243	7.063	6.098	4.625	4.67	4.633	4.856	4.955	4.873	4.624	4.669	4.676	4.925	5.007	4.94	4.523	4.561	4.643	4.708	4.759	4.6	4.528	4.608	4.647	4.702	4.78	4.61	4.643	4.779	4.755	4.655	4.684	4.856	4.835	4.746	4.763
421	4.789	3.887	3.781	3.356	3.256	3.397	3.308	3.347	3.419	3.209	3.285	3.464	3.309	3.387	3.42	3.383	3.399	3.585	3.342	3.386	3.607	3.437	3.406	3.572	3.369	3.512	3.583	3.558	3.477	3.53	3.605	3.623	3.729	3.741	3.858	3.891
424	7.189	5.142	4.577	2.606	2.554	2.56	2.995	2.658	2.676	2.563	2.576	2.613	2.817	2.658	2.766	2.591	2.623	2.701	2.774	2.7	2.746	2.591	2.624	2.711	2.759	2.709	2.607	2.655	2.648	2.72	2.648	2.694	2.747	2.805	2.8	2.809
4009	15.185	11.298	10.921	9.484	9.369	9.848	9.689	9.642	9.881	9.456	9.492	9.727	9.829	9.784	9.852	9.17	9.652	9.623	9.579	9.836	10.123	9.265	9.557	9.789	9.779	9.743	9.341	9.594	9.85	9.931	9.415	9.723	10.098	10.268	9.92	10.16
4008	6.915	4.658	4.148	3.147	3.141	3.192	3.153	3.275	3.219	3.17	3.184	3.19	3.276	3.302	3.206	3.14	3.148	3.312	3.213	3.287	3.304	3.17	3.197	3.204	3.219	3.258	3.183	3.242	3.186	3.221	3.187	3.211	3.365	3.401	3.352	3.353
4069	6.804	5.078	4.609	3.106	2.984	3.018	3.42	3.17	3.23	3.023	3.017	3.049	3.22	3.201	3.282	2.975	2.994	3.131	3.163	3.222	3.378	3.002	2.999	3.104	3.197	3.264	3.015	3.036	3.246	3.25	3.059	3.139	3.462	3.54	3.32	3.377
4024	11.536	7.863	6.911	4.713	4.825	4.877	4.979	5.005	5.081	4.716	4.879	4.958	4.939	5.065	5.111	4.785	5.005	5.081	4.988	5.133	5.166	4.869	5.115	5.104	5.109	5.185	4.961	5.066	5.147	5.172	5.082	5.039	5.319	5.295	5.253	5.328
4055	6.768	4.804	3.935	3.193	3.207	3.241	3.212	3.219	3.296	3.177	3.177	3.252	3.201	34.734	3.276	3.223	3.26	3.385	3.253	3.336	3.22	3.185	3.216	3.282	3.231	3.238	3.174	3.248	3.215	3.29	3.212	3.227	3.442	3.51	3.406	3.443
4014	12.724	8.588	7.1	4.184	3.832	3.902	4.324	3.927	3.964	3.941	3.881	3.951	4.003	3.948	4.135	3.882	3.921	4.043	3.936	3.98	4.053	3.935	3.931	4.033	3.995	4.069	3.95	4.06	4.023	4.189	4.028	4.073	4.245	4.206	4.16	4.255
4066	10.254	6.724	5.832	3.636	3.9	3.878	3.964	3.943	3.976	3.789	3.838	3.965	3.934	4.03	4.047	3.882	3.818	3.964	3.991	4.02	4.055	3.862	3.858	3.932	3.998	4.089	3.902	3.922	4.014	4.027	3.907	3.907	4.156	4.169	4.137	4.162
4035	11.331	7.537	6.085	4.069	4.191	4.237	4.278	4.385	4.427	4.19	4.252	4.307	4.424	4.439	4.433	4.265	4.334	4.386	4.445	4.426	4.471	4.343	4.329	4.353	4.452	4.46	4.372	4.38	4.457	4.491	4.389	4.399	4.605	4.687	4.559	4.583
401	4.959	4.2	3.967	3.859	3.615	3.579	3.647	3.631	3.663	3.681	3.562	3.612	3.652	3.681	3.68	3.623	3.638	3.624	3.633	3.637	3.746	3.706	3.64	3.63	3.641	3.684	3.683	3.606	3.669	3.67	3.703	3.711	3.892	3.977	3.937	3.975
4085	11.328	7.307	5.746	3.759	3.652	3.634	3.904	3.801	3.741	3.695	3.608	3.691	3.825	3.861	3.776	3.615	3.607	3.667	3.746	3.75	3.892	3.653	3.687	3.704	3.773	3.88	3.693	3.731	3.818	3.905	3.758	3.793	4.0	4.018	3.881	3.954
4072	5.015	4.0	3.567	2.94	2.612	2.634	2.973	2.631	2.624	2.66	2.623	2.69	2.644	2.615	2.722	2.628	2.622	2.673	2.614	2.603	2.672	2.626	2.633	2.699	2.618	2.628	2.674	2.679	2.679	2.751	2.647	2.665	2.746	2.79	2.731	2.783
4033	8.204	5.63	4.918	3.75	3.885	3.854	3.943	3.972	3.968	3.793	3.873	3.881	3.962	4.022	4.02	3.811	3.89	3.929	3.942	4.025	4.106	3.883	3.969	3.952	4.001	4.04	3.907	3.95	4.051	4.091	3.957	4.022	4.273	4.346	4.207	4.21
4116	9.187	6.151	5.11	3.287	3.408	3.61	3.627	3.574	3.615	3.354	3.57	3.557	3.62	3.647	3.687	3.462	3.611	3.667	3.637	3.719	3.756	3.509	3.682	3.617	3.669	3.745	3.589	3.584	3.696	3.745	3.534	3.595	3.847	3.955	3.782	3.903
4112	7.825	5.932	5.418	3.845	4.031	4.042	4.334	4.2	4.114	3.951	4.068	4.113	4.339	4.195	4.147	4.0	4.19	4.213	4.253	4.184	4.232	4.035	4.119	4.238	4.202	4.281	4.083	4.063	4.157	4.176	4.095	4.05	4.336	4.405	4.348	4.49
4023	13.699	10.456	10.101	9.232	9.66	9.363	9.1	9.379	9.444	9.316	9.284	9.68	9.145	9.331	9.446	9.421	9.565	9.621	9.183	9.575	9.706	9.593	9.421	9.468	9.372	9.607	9.695	9.842	9.493	9.631	9.836	9.921	10.244	10.414	10.315	10.481
423	9.837	7.002	6.529	5.258	5.18	5.159	5.132	5.152	5.135	5.178	5.118	5.16	5.128	5.19	5.212	5.11	5.187	5.208	5.066	5.147	5.323	5.153	5.113	5.143	5.118	5.183	5.23	5.273	5.235	5.271	5.284	5.303	5.368	5.45	5.346	5.348
4088	10.331	6.914	5.469	3.886	3.825	3.853	3.974	3.946	3.951	3.858	3.871	3.88	3.955	3.99	3.953	3.86	3.867	3.919	3.951	3.932	3.965	3.899	3.913	3.932	3.965	3.946	3.908	3.926	4.004	3.992	3.988	3.985	4.119	4.229	4.074	4.12
4107	11.5	7.727	6.752	5.236	5.211	5.307	5.202	5.148	5.177	5.183	5.124	5.314	5.147	5.24	5.065	5.209	5.286	5.179	5.161	5.166	5.178	5.274	5.239	5.16	5.178	5.218	5.357	5.361	5.258	5.35	5.42	5.335	5.39	5.19	5.426	5.516
4110	10.519	7.897	6.69	5.918	5.776	5.831	6.061	5.949	6.292	5.825	5.742	5.839	6.118	6.098	6.033	5.933	5.966	6.069	6.152	6.107	6.159	5.565	5.782	5.993	5.902	6.015	5.715	5.837	5.996	6.258	5.803	6.014	6.646	6.73	6.532	6.579
7	8.732	5.342	4.485	2.366	2.408	2.507	2.641	2.616	2.688	2.375	2.464	2.543	2.622	2.697	2.766	2.419	2.574	2.623	2.58	2.743	2.773	2.484	2.54	2.622	2.657	2.802	2.488	2.544	2.626	2.712	2.546	2.587	2.788	2.848	2.682	2.716
4120	13.117	9.234	7.84	4.244	3.774	3.87	5.133	4.207	4.147	3.948	3.73	3.896	4.555	4.213	4.191	4.206	4.092	4.096	4.466	4.316	4.316	4.048	4.112	4.134	4.318	4.391	4.138	4.231	4.294	4.382	4.264	4.225	4.367	4.5	4.428	4.453
4037	9.134	6.915	6.45	5.512	5.537	5.615	5.402	5.547	5.724	5.651	5.558	5.538	5.607	5.631	5.757	5.699	5.604	5.748	5.683	5.705	5.813	5.735	5.648	5.869	5.67	5.898	5.725	5.726	5.707	5.749	5.837	5.894	6.185	6.302	6.259	6.513
4118	10.632	8.416	7.834	7.139	6.638	6.465	6.905	6.797	6.72	6.935	6.366	6.538	6.863	6.688	6.85	6.944	6.676	6.581	6.955	6.822	6.884	6.807	6.59	6.667	6.94	6.835	6.618	6.64	6.81	6.858	6.611	6.743	7.119	7.138	7.016	7.182
4001	9.238	6.268	5.62	4.158	4.175	4.118	4.223	4.261	4.134	4.162	4.14	4.131	4.228	4.25	4.202	4.113	4.166	4.211	4.172	4.185	4.236	4.132	4.185	4.319	4.218	4.271	4.099	4.123	4.184	4.213	4.126	4.155	4.41	4.444	4.408	4.417
402	5.898	4.53	4.146	3.473	3.639	3.606	3.681	3.781	3.764	3.462	3.54	3.591	3.751	3.897	3.906	3.591	3.59	3.66	3.782	3.852	3.861	3.546	3.611	3.63	3.893	3.941	3.574	3.634	3.854	3.836	3.597	3.714	3.795	3.889	3.715	3.761
403	6.714	4.979	4.432	3.633	3.467	3.529	3.6	3.566	3.599	3.542	3.454	3.595	3.541	3.614	3.601	3.549	3.524	3.659	3.574	3.657	3.662	3.573	3.573	3.668	3.603	3.638	3.615	3.629	3.639	3.697	3.548	3.539	3.635	3.68	3.618	3.656
4051	5.669	4.86	4.613	4.65	4.532	4.463	4.377	4.473	4.624	4.528	4.382	4.458	4.431	4.607	4.673	4.466	4.463	4.513	4.486	4.635	4.707	4.471	4.527	4.552	4.507	4.633	4.465	4.619	4.552	4.61	4.513	4.608	4.726	4.77	4.652	4.695
4004	8.928	6.29	5.207	3.815	3.749	3.737	3.746	3.742	3.722	3.725	3.767	3.794	3.73	3.793	3.824	3.735	3.774	3.85	3.762	3.767	3.833	3.716	3.783	4.035	3.753	3.836	3.769	3.817	3.788	3.808	3.755	3.781	3.957	3.97	3.885	3.88
409	3.837	2.933	2.71	2.061	1.951	1.957	2.312	2.118	2.101	2.009	1.957	1.965	2.218	2.089	2.142	2.033	1.995	1.975	2.22	2.108	2.084	2.02	1.977	1.997	2.151	2.089	1.988	2.0	2.1	2.112	2.037	2.033	2.115	2.282	2.078	2.095
4042	9.385	6.365	5.456	3.895	3.866	3.761	3.971	3.883	3.89	3.785	3.824	3.805	3.886	3.893	3.915	3.789	3.838	3.956	3.862	3.96	3.99	3.856	3.904	3.927	3.904	3.983	3.914	3.94	3.996	4.137	3.954	3.968	4.196	4.276	4.06	4.099
419	12.705	8.789	7.939	6.864	6.88	6.722	6.693	6.843	6.719	6.867	6.779	6.899	6.75	6.691	6.799	6.559	6.655	6.844	6.644	6.698	6.847	6.621	6.757	6.914	6.736	6.803	6.711	6.729	6.793	6.849	6.73	6.851	7.084	7.2	7.047	7.273
4065	12.605	8.23	6.637	4.688	4.817	4.795	4.823	4.947	4.973	4.784	4.912	4.776	4.926	5.099	4.935	4.805	4.856	4.899	4.954	4.961	5.031	4.891	4.84	4.89	5.035	5.068	4.877	4.904	5.021	5.072	4.921	4.986	5.203	5.235	5.173	5.243
406	12.728	8.138	6.694	4.43	4.471	4.306	4.461	4.34	4.413	4.377	4.278	4.365	4.352	4.349	4.393	4.446	4.439	4.474	4.421	4.437	4.534	4.447	4.414	4.436	4.483	4.551	4.453	4.385	4.502	4.493	4.486	4.356	4.764	5.077	4.765	4.971
4113	10.486	7.257	5.981	3.873	3.742	3.717	4.243	3.929	3.925	3.78	3.729	3.668	4.07	3.946	3.972	3.705	3.712	3.742	4.012	3.946	3.979	3.619	3.763	3.833	3.876	3.886	3.63	3.762	3.881	4.117	3.684	3.765	4.143	4.165	3.913	4.009
4026	9.057	6.098	5.096	3.71	3.655	3.717	3.635	3.724	3.733	3.723	3.751	3.834	3.686	3.831	3.871	3.684	3.749	3.844	3.721	3.888	3.948	3.744	3.785	3.905	3.857	3.928	3.785	3.867	3.896	4.009	3.788	4.006	4.09	4.152	4.03	4.084
4022	11.943	7.883	6.333	4.503	4.399	4.349	4.618	4.617	4.516	4.474	4.357	4.407	4.626	4.577	4.634	4.413	4.408	4.559	4.572	4.676	4.574	4.397	4.346	4.564	4.519	4.577	4.478	4.432	4.669	4.719	4.461	4.518	4.755	4.984	4.667	4.647
4092	13.666	9.71	8.541	6.21	6.295	6.478	6.623	6.663	6.764	6.315	6.384	6.655	6.674	6.736	6.812	6.385	6.531	6.894	6.688	6.728	7.272	6.495	6.632	6.83	6.815	6.866	6.673	6.74	6.879	6.857	6.641	6.735	7.053	7.124	7.2	7.293
4038	14.432	8.865	6.945	3.477	3.281	3.389	3.636	3.402	3.493	3.332	3.345	3.387	3.494	3.466	3.619	3.313	3.332	3.426	3.437	3.488	3.692	3.33	3.358	3.401	3.476	3.571	3.356	3.369	3.477	3.585	3.315	3.358	3.787	3.972	3.673	3.688
4040	14.751	10.933	9.9	8.686	8.825	8.915	8.745	8.756	8.701	8.784	8.764	8.59	8.756	9.795	8.923	8.876	8.717	8.726	8.85	8.834	9.128	8.738	8.847	8.974	8.914	9.019	8.772	8.939	8.926	9.045	8.902	9.027	9.321	9.478	9.276	9.399
4115	10.965	8.51	7.568	6.16	6.39	6.637	6.226	6.374	6.573	6.338	6.571	6.702	6.385	6.54	6.739	6.487	6.545	6.752	6.476	6.6	6.773	6.424	6.601	6.646	6.485	6.733	6.463	6.715	6.547	6.654	6.59	6.815	7.102	7.141	7.179	7.248
4017	10.626	6.945	6.364	4.726	4.866	4.729	4.924	5.038	4.759	4.812	4.722	4.748	5.021	8.827	4.811	4.779	4.736	4.931	4.904	4.87	4.911	4.789	4.821	4.932	4.91	4.887	4.717	4.807	4.797	4.817	4.759	4.823	5.277	5.368	5.273	5.266
4012	12.394	8.431	6.985	4.736	4.767	4.852	5.078	5.134	5.184	4.749	4.893	4.95	5.115	5.134	5.23	4.794	4.952	4.904	5.171	5.209	5.22	4.872	4.929	4.826	5.253	5.387	4.864	5.045	5.236	5.396	4.935	5.153	5.54	5.503	5.308	5.333
418	8.169	5.823	5.467	4.664	4.609	4.54	4.697	4.642	4.565	4.595	4.493	4.62	4.681	4.546	4.681	4.528	4.611	4.642	4.58	4.579	4.632	4.58	4.545	4.594	4.641	4.664	4.627	4.598	4.682	4.621	4.647	4.672	4.72	4.801	4.633	4.68
4044	7.989	5.536	4.923	3.758	3.952	3.826	4.071	3.993	3.928	3.807	3.938	3.874	4.112	4.166	3.975	3.768	3.814	3.813	3.962	3.88	3.88	3.732	3.829	3.876	3.879	3.902	3.777	3.87	3.914	3.987	3.821	3.87	4.065	4.086	4.036	4.052
4058	16.744	11.111	10.403	7.738	7.817	7.772	8.21	8.185	8.064	7.738	7.909	7.666	8.205	8.194	8.053	7.685	7.724	7.988	8.057	8.047	8.43	7.73	7.966	8.016	8.08	8.163	7.721	7.881	8.127	8.157	7.773	8.002	8.381	8.566	8.294	8.546
4030	13.91	9.018	6.922	4.468	4.428	4.423	4.58	4.525	4.524	4.402	4.344	4.46	4.528	4.594	4.616	4.423	4.466	4.581	4.52	4.581	4.689	4.449	4.424	4.689	4.536	4.639	4.442	4.469	4.56	4.754	4.535	4.585	5.06	5.139	4.865	4.976
4067	4.297	3.051	2.644	1.984	1.863	1.937	1.931	1.906	2.0	1.893	1.967	1.968	1.907	1.944	2.003	1.898	1.977	2.067	1.957	2.014	2.055	1.977	1.993	1.995	2.015	2.033	2.024	2.043	2.046	2.109	2.042	2.052	2.222	2.256	2.166	2.148
4091	5.267	4.961	4.899	5.296	4.814	4.743	4.81	4.767	4.764	5.036	4.773	4.795	4.801	4.817	4.845	4.95	4.787	4.767	4.81	4.773	4.8	4.778	4.775	4.844	4.748	4.723	4.785	4.783	4.785	4.812	4.773	4.75	4.817	4.906	4.792	4.795
422	7.542	6.274	6.077	6.044	5.944	5.931	5.86	6.006	5.896	5.92	6.015	5.951	5.931	6.288	5.853	5.842	5.884	5.934	5.852	5.848	5.824	5.79	5.857	5.915	5.862	5.741	5.845	5.976	5.863	5.837	5.84	5.872	5.885	5.973	6.009	6.096
4020	11.378	7.85	6.427	4.649	4.613	4.649	5.009	4.865	4.895	4.615	4.599	4.683	4.961	4.737	4.733	4.635	4.684	4.723	4.933	4.765	4.905	4.696	4.66	4.769	4.905	4.874	4.743	4.819	4.946	4.974	4.768	4.82	5.041	5.095	4.935	5.035
8	4.603	3.753	3.45	3.316	3.064	2.968	3.247	3.186	3.049	3.205	2.94	2.969	3.225	3.148	3.111	3.22	2.979	3.007	3.242	3.192	3.094	3.028	2.975	3.015	3.085	2.991	3.04	3.019	3.094	3.116	3.064	3.025	3.143	3.184	3.136	3.151
4083	9.678	6.617	5.184	2.914	2.92	3.112	3.263	3.257	3.219	2.896	3.077	3.115	3.261	3.227	3.231	2.984	3.051	3.218	3.26	3.261	3.285	3.035	3.079	3.184	3.224	3.286	3.027	3.079	3.244	3.27	3.083	3.096	3.375	3.52	3.237	3.202
415	10.852	7.834	7.191	4.689	4.79	4.83	5.807	5.378	5.323	4.683	4.82	4.912	5.59	5.4	5.396	4.633	4.79	4.961	5.328	5.394	5.47	4.661	4.884	5.086	5.36	5.338	4.827	4.935	5.315	5.465	4.832	4.921	5.614	5.651	5.13	5.3
4007	8.664	6.243	4.911	3.66	3.672	3.769	3.785	3.741	3.897	3.619	3.662	3.67	3.742	3.748	3.809	3.641	3.677	3.706	3.793	3.792	3.909	3.629	3.699	3.744	3.754	3.817	3.65	3.756	3.797	3.89	3.676	3.79	4.028	4.107	3.974	3.942
4047	8.238	6.429	6.022	5.047	4.613	4.877	5.272	4.864	5.087	4.742	4.761	4.828	5.093	4.883	5.066	4.713	4.667	4.842	4.908	4.938	4.888	4.669	4.837	4.858	4.877	4.911	4.738	4.892	4.951	5.185	4.838	4.927	5.191	5.307	5.012	5.097
408	6.218	4.995	4.427	3.354	3.114	3.117	3.51	3.096	3.191	3.154	3.085	3.146	3.239	3.151	3.265	3.215	3.106	3.157	3.252	3.23	3.231	3.219	3.108	3.188	3.264	3.326	3.3	3.228	3.307	3.377	3.318	3.326	3.451	3.513	3.451	3.432
4003	8.228	5.527	4.803	3.047	3.163	3.18	3.612	3.692	3.497	3.078	3.383	3.29	3.675	3.684	3.429	3.088	13.171	3.298	3.458	3.495	3.653	3.179	3.188	3.223	3.462	3.52	3.211	3.226	3.517	3.559	3.258	3.306	3.828	3.853	3.538	3.741
4101	18.863	11.454	8.951	5.255	5.314	5.471	5.44	5.466	5.561	5.291	5.416	5.464	5.473	5.496	5.565	5.368	5.439	5.537	5.437	5.487	5.714	5.386	5.36	5.556	5.458	5.502	5.384	5.484	5.503	5.557	5.448	5.481	5.832	5.779	5.708	5.716
4074	7.412	5.694	5.171	3.926	4.007	3.99	4.04	4.047	4.003	3.964	4.079	4.099	4.016	4.116	4.07	4.045	4.122	4.142	4.035	4.061	4.003	4.076	4.151	4.19	4.071	4.091	4.131	4.19	4.088	4.141	4.137	4.156	4.351	4.399	4.341	4.371
4117	10.535	7.914	7.059	5.521	5.686	5.639	6.24	6.099	6.009	5.622	5.727	5.677	6.214	6.007	5.941	5.627	5.735	5.803	6.11	5.975	6.071	5.616	5.656	5.73	6.071	6.068	5.62	5.701	6.07	6.17	5.634	5.736	6.079	6.122	5.883	5.926
4098	9.263	6.088	4.816	3.115	3.047	3.025	3.197	3.213	3.245	3.082	3.109	3.113	3.227	3.248	3.222	3.061	3.108	3.027	3.245	3.211	3.24	3.058	3.078	3.083	3.231	3.23	3.074	3.098	3.235	3.213	3.065	3.126	3.409	3.45	3.291	3.451
2	4.093	3.492	3.282	2.965	2.674	2.718	2.853	2.798	2.958	2.842	2.748	2.762	2.855	2.921	2.889	2.823	7.372	2.805	2.878	2.993	3.063	2.807	2.785	2.862	2.899	3.076	2.845	2.818	2.951	3.103	2.835	2.849	3.115	3.222	3.107	3.188
4086	10.056	6.841	5.516	3.474	3.492	3.436	3.764	3.582	3.558	3.467	3.391	3.437	3.646	3.63	3.618	3.452	3.466	3.536	3.54	3.621	3.697	3.502	3.546	3.538	3.611	3.626	3.552	3.57	3.699	3.734	3.466	3.514	3.781	3.858	3.76	3.817
4019	9.412	6.494	5.705	4.84	4.651	4.581	4.596	4.558	4.531	4.759	4.488	4.599	4.575	4.529	4.612	4.573	4.596	4.668	4.515	4.582	4.742	4.611	4.725	25.491	4.564	4.646	4.66	4.717	4.594	4.706	4.689	4.701	4.898	4.949	4.983	5.05
405	15.217	10.281	8.482	5.682	5.708	5.562	5.914	5.834	5.825	5.636	5.597	5.589	5.899	5.884	5.861	5.514	5.577	5.566	5.78	5.79	5.916	5.583	5.426	5.487	5.774	5.811	5.589	5.552	5.759	5.794	5.71	5.638	6.065	6.16	6.017	5.895
4100	12.136	8.271	7.457	5.694	5.785	5.651	5.888	5.933	5.866	5.73	5.663	5.767	5.933	5.979	5.874	5.703	5.774	5.772	5.838	5.875	5.724	5.823	5.754	5.864	5.854	5.873	5.844	5.848	5.883	5.981	5.877	5.871	6.114	6.132	5.994	6.026
4043	8.991	5.641	4.551	2.383	2.42	2.463	2.659	2.609	2.679	2.398	2.537	2.551	2.636	2.771	2.759	2.468	2.553	2.525	2.682	2.75	2.728	2.484	2.497	2.525	2.698	2.791	2.533	2.552	2.752	2.814	2.546	2.6	2.704	2.761	2.611	2.606
416	10.174	6.951	5.99	4.631	4.703	4.435	5.024	5.162	4.828	4.666	4.526	4.479	5.153	5.114	4.906	4.44	4.472	4.535	4.792	4.756	4.913	4.455	4.502	4.609	4.671	4.794	4.504	4.54	4.776	4.821	4.585	4.589	5.146	5.287	4.987	5.024
410	4.979	4.075	3.904	3.673	3.568	3.571	3.608	3.548	3.57	3.58	3.641	3.657	3.527	3.581	3.624	3.551	3.68	3.717	3.555	3.608	3.612	3.621	3.676	3.671	3.567	3.633	3.611	3.628	3.609	3.684	3.625	3.693	3.847	3.895	3.896	3.894
4041	14.793	10.105	9.112	6.472	6.494	6.574	6.834	6.795	6.849	6.522	6.569	6.74	6.782	6.818	6.876	6.467	6.575	7.098	6.771	6.896	7.055	6.526	6.659	7.058	6.922	7.022	6.586	6.742	6.927	7.111	6.814	7.022	7.383	7.679	7.221	7.256
4096	11.636	7.195	6.048	4.012	4.103	4.205	4.019	4.174	4.29	4.091	4.206	4.224	4.163	4.232	4.275	4.116	4.17	4.351	4.214	4.314	4.353	4.151	4.202	4.347	4.286	4.394	4.297	4.416	4.425	4.428	4.271	4.36	4.544	4.628	4.532	4.636
4025	7.391	5.694	5.506	5.033	5.091	5.013	5.022	5.045	5.102	5.014	4.915	4.985	5.06	5.05	5.253	5.039	5.011	5.013	5.081	5.032	5.009	5.115	5.062	5.019	5.151	5.147	5.126	5.226	5.111	5.147	5.154	5.187	5.305	5.356	5.376	5.51
414	7.168	5.475	5.032	4.635	4.375	4.372	4.545	4.44	4.452	4.527	4.338	4.363	4.568	4.576	4.462	4.288	4.364	4.359	4.385	4.422	4.437	4.315	4.412	4.393	4.369	4.382	4.36	4.402	4.402	4.411	4.404	4.352	4.539	4.655	4.443	4.536
9	2.85	2.181	1.928	1.499	1.34	1.348	1.585	1.392	1.398	1.404	1.323	1.326	1.486	1.395	1.404	1.379	1.356	1.354	1.414	1.4	1.402	1.359	1.365	1.37	1.365	1.383	1.375	1.361	1.383	1.378	1.397	1.378	1.473	1.499	1.471	1.488
413	11.872	8.405	7.497	6.233	6.28	6.358	6.079	6.195	6.239	6.229	6.327	6.294	6.159	6.186	6.212	6.313	6.293	6.243	6.215	6.134	6.224	6.333	6.193	6.358	6.248	6.217	6.214	6.231	6.166	6.19	6.325	6.356	6.475	6.439	6.47	6.52
4109	12.48	7.947	5.982	2.822	2.709	2.75	3.167	2.859	2.922	2.753	2.772	2.778	2.964	2.92	2.928	2.769	2.881	2.791	2.992	2.98	2.898	2.776	2.851	2.817	2.917	2.885	2.82	2.786	2.926	2.888	2.866	2.801	2.992	3.082	2.912	2.883
3	3.816	3.299	3.228	3.425	3.479	3.321	3.074	3.15	3.164	3.424	3.204	3.241	3.107	3.169	3.236	3.406	3.275	3.238	3.203	3.194	3.232	3.443	3.288	3.339	3.22	3.231	3.413	3.306	3.224	3.262	3.345	3.38	3.285	3.336	3.532	3.458
4114	6.417	4.842	4.352	3.822	3.826	3.863	3.799	3.765	3.822	3.785	3.787	3.807	3.779	3.835	3.893	3.831	3.801	3.835	3.791	3.822	3.935	3.785	3.793	3.815	3.799	3.794	3.858	3.787	3.842	3.839	3.88	3.903	3.942	3.969	3.985	4.022
4031	14.597	9.599	8.134	4.67	4.646	4.72	4.896	4.734	5.035	4.668	4.705	4.823	4.788	4.845	5.056	4.626	4.798	5.016	4.716	4.893	5.167	4.734	4.837	4.958	4.856	4.964	4.849	4.898	4.912	4.934	4.92	4.98	5.331	5.443	5.343	5.422
4015	10.046	6.808	5.702	3.724	3.776	3.83	4.187	3.933	3.963	3.649	3.885	3.874	4.032	3.911	3.949	3.726	3.902	3.954	3.981	3.972	4.134	3.745	3.905	3.979	3.994	3.99	3.794	3.876	3.988	4.091	3.885	3.885	4.162	4.34	4.095	4.213
4046	6.563	4.708	3.938	3.202	2.98	3.095	3.069	3.044	3.14	3.055	3.089	3.175	3.021	4.516	3.208	3.131	3.177	3.208	3.124	3.174	3.244	3.171	3.257	3.279	3.195	3.295	3.199	3.221	3.184	3.313	3.229	3.176	3.449	3.431	3.436	3.524
4108	6.658	5.866	5.577	5.723	5.357	5.396	5.241	5.225	5.278	5.488	5.219	5.363	5.223	5.153	5.326	5.489	5.366	5.335	5.233	5.32	5.347	5.403	5.428	5.381	5.296	5.313	5.51	5.389	5.322	5.395	5.433	5.424	5.479	5.529	5.618	5.555
4097	12.976	8.401	6.956	4.444	4.441	4.424	4.434	4.42	4.473	4.413	4.406	4.488	4.34	4.447	4.527	4.438	4.408	4.601	4.438	4.502	4.6	4.521	4.549	4.531	4.506	4.528	4.518	4.514	4.546	4.562	4.48	4.53	4.693	4.85	4.799	4.824
4036	7.814	5.563	4.431	2.399	2.388	2.479	2.891	2.585	2.607	2.262	2.465	2.545	2.574	2.574	2.673	2.342	2.481	2.595	2.618	2.664	2.692	2.38	2.545	2.529	2.628	2.634	2.492	2.6	2.649	2.662	2.608	2.636	2.826	2.837	2.802	2.821
4084	9.718	6.802	5.781	4.02	4.017	3.957	3.986	3.868	3.85	3.972	3.867	3.978	3.836	3.828	3.911	4.068	3.979	3.994	3.91	3.931	3.988	4.106	4.022	4.052	3.985	4.02	4.191	4.098	4.033	4.052	4.2	4.199	4.4	4.429	4.512	4.532
425	7.152	6.006	5.815	5.347	5.092	5.158	5.116	5.097	5.064	5.068	5.038	5.12	4.99	5.04	4.996	5.188	5.219	5.291	5.045	5.052	5.199	5.242	5.271	5.252	5.063	5.161	5.257	5.314	5.095	5.23	5.325	5.422	5.465	5.495	5.525	5.634
4099	13.957	8.914	7.937	5.641	5.64	5.425	5.666	5.564	5.465	5.659	5.461	5.558	5.652	5.533	5.522	5.463	5.563	5.552	5.471	5.548	5.73	5.488	5.594	5.527	5.489	5.535	5.587	5.703	5.595	5.758	5.688	5.76	6.095	6.262	5.943	6.011
4011	12.632	7.161	5.68	2.794	2.887	2.919	2.909	2.98	3.001	2.881	2.937	2.918	3.0	3.054	3.087	2.875	2.913	2.931	2.972	3.07	3.128	2.883	2.947	2.943	2.984	3.177	2.963	2.988	3.041	3.243	3.002	3.006	3.371	3.423	3.256	3.254
4049	7.744	5.554	4.857	4.024	3.987	4.037	3.937	3.964	4.03	4.009	4.077	4.053	3.965	4.018	4.044	3.995	4.062	3.986	4.04	4.02	4.083	3.994	3.974	4.095	4.019	4.063	4.003	3.983	4.008	4.085	4.041	4.07	4.198	4.284	4.232	4.285
4054	8.169	5.709	5.099	4.109	3.863	3.809	3.886	4.035	3.842	4.006	3.76	3.877	3.999	5.036	4.024	3.797	3.822	3.911	3.905	4.036	4.096	3.754	3.875	3.976	3.993	4.175	3.893	4.031	3.976	4.196	3.949	3.982	4.122	4.288	4.058	4.059
4087	18.509	11.952	9.947	6.328	6.45	6.39	6.632	6.589	6.507	6.355	6.359	6.433	6.63	7.908	6.612	6.291	6.409	6.65	6.489	6.553	6.72	6.4	6.455	6.65	6.513	6.641	6.491	6.539	6.634	6.72	6.583	6.643	6.895	7.081	6.854	7.022
4029	8.596	5.504	4.511	2.937	2.977	2.998	3.013	3.047	3.123	2.969	2.955	2.977	3.045	3.01	3.048	2.963	2.957	3.007	3.029	3.057	3.045	3.008	3.011	3.003	3.079	3.092	3.035	3.076	3.105	3.147	3.078	3.094	3.166	3.292	3.186	3.211
5	7.971	6.405	6.121	5.68	5.322	5.281	5.502	5.457	5.486	5.375	5.347	5.41	5.543	5.482	5.564	5.349	5.305	5.406	5.539	5.548	5.655	5.348	5.308	5.513	5.513	5.609	5.439	5.477	5.547	5.755	5.467	5.452	6.019	6.181	5.89	6.06
427	4.697	3.892	3.341	2.835	2.756	2.83	2.878	2.824	2.879	2.713	2.764	2.876	2.834	2.884	3.031	2.781	7.235	2.807	2.924	2.972	3.064	2.842	2.926	2.924	2.92	3.006	2.836	2.919	2.938	3.057	2.873	2.973	3.239	3.352	3.152	3.361
407	9.551	6.978	6.588	6.752	7.23	6.607	6.378	6.301	6.47	6.852	6.87	6.406	6.392	6.31	6.571	6.424	6.579	6.434	6.206	6.285	6.444	6.513	6.553	6.591	6.298	6.286	6.534	6.486	6.3	6.35	6.421	6.543	6.717	6.804	6.655	6.735
10	7.936	5.223	4.355	2.922	2.977	2.855	2.924	2.948	2.994	2.968	2.86	2.869	2.985	2.962	3.015	2.887	2.887	2.927	2.964	2.98	3.111	2.894	2.884	3.025	2.968	3.007	2.968	2.95	3.044	3.128	2.981	2.991	3.117	3.205	3.113	3.121
4062	17.669	11.062	8.334	4.682	4.66	4.661	4.732	4.706	4.704	4.662	4.542	4.614	4.7	4.765	4.901	4.657	4.674	4.672	4.73	4.842	4.88	4.686	4.685	4.854	4.791	4.931	4.665	4.676	4.821	4.924	4.736	4.763	5.176	5.284	5.089	5.129
4077	15.386	11.494	10.804	7.972	7.819	7.948	9.237	8.778	8.497	7.709	7.88	7.986	8.957	8.688	8.522	7.744	7.958	8.198	8.44	8.548	8.636	7.797	7.962	8.073	8.487	8.518	7.915	8.029	8.462	8.493	8.011	8.342	8.774	8.895	8.272	8.38
4010	8.415	6.223	5.606	4.917	5.214	5.101	4.863	4.976	5.042	5.011	5.034	5.021	4.932	4.915	5.055	5.097	5.086	5.015	4.995	5.096	5.064	5.172	5.096	5.015	5.04	5.063	5.236	5.24	5.155	5.14	5.232	5.201	5.479	5.584	5.596	5.52
4028	9.371	6.357	5.205	3.401	3.295	3.35	3.537	3.415	3.37	3.332	3.357	3.373	3.47	3.454	3.427	3.326	3.397	3.45	3.417	3.4	3.435	3.342	3.373	3.372	3.417	3.456	3.361	3.39	3.421	3.451	3.4	3.427	3.567	3.624	3.461	3.537
4013	6.209	5.363	5.192	5.275	5.365	5.027	4.91	5.043	5.209	5.293	4.919	5.008	4.995	5.197	5.408	5.299	4.962	5.095	5.046	5.186	5.403	5.341	5.015	5.044	5.199	5.297	5.401	5.121	5.267	5.339	5.367	5.153	5.339	5.48	5.338	5.335
4034	7.442	5.841	5.146	4.658	4.361	4.38	4.543	4.471	4.592	4.513	4.263	4.321	4.508	4.487	4.528	4.437	4.302	4.299	4.5	4.635	4.83	4.389	4.372	4.332	4.568	4.656	4.414	4.42	4.585	4.671	4.469	4.395	4.708	4.77	4.479	4.541
6	4.14	3.37	3.054	2.976	2.938	2.962	2.777	2.844	2.912	2.914	2.935	2.964	2.81	2.922	2.914	2.953	2.953	2.981	2.863	2.958	2.934	2.944	2.953	2.951	2.913	2.972	3.014	3.026	2.978	3.006	3.03	3.062	3.084	3.142	3.159	3.198
4000	11.351	6.92	5.246	2.742	2.917	2.837	2.953	2.923	2.841	2.736	2.848	2.854	2.948	2.893	2.885	2.737	2.835	2.889	2.838	2.862	3.044	2.811	2.851	2.913	2.854	2.854	2.832	2.902	2.864	2.904	2.917	2.929	3.108	3.138	3.141	3.143
4102	12.133	8.311	7.433	4.831	4.821	4.722	5.178	4.987	5.045	4.765	4.746	4.769	5.11	5.006	5.06	4.608	4.725	4.834	4.89	4.998	5.097	4.677	4.778	4.851	4.87	5.033	4.705	4.814	4.889	5.054	4.781	4.874	5.097	5.249	5.009	4.96
4052	8.614	5.627	4.978	3.802	3.774	3.746	3.797	3.842	3.841	3.826	3.803	3.772	3.85	3.798	3.89	3.789	3.765	3.885	3.849	3.828	3.933	3.779	3.779	3.883	3.88	3.906	3.809	3.842	3.93	3.968	3.839	3.876	4.039	4.101	4.065	4.052
426	9.651	7.598	6.995	6.442	6.343	6.256	6.283	6.162	6.49	6.326	6.064	6.265	6.207	6.189	6.446	6.381	6.182	6.415	6.278	6.234	6.447	6.311	6.363	6.435	6.346	6.347	6.522	6.565	6.485	6.446	6.564	6.55	6.666	6.818	6.829	6.961
4016	18.53	11.871	9.233	5.187	4.947	4.994	5.532	5.347	5.608	5.061	5.038	5.12	5.445	5.536	5.695	5.087	5.128	5.302	5.553	5.694	5.851	5.136	5.128	5.28	5.625	5.595	5.152	5.157	5.578	5.649	5.199	5.186	5.954	6.191	5.653	5.715
4018	11.504	8.71	7.753	5.936	5.95	6.044	6.141	6.085	6.17	5.988	6.069	6.04	6.113	6.184	6.441	6.011	76.406	6.256	6.151	6.245	6.436	6.008	5.979	6.347	6.176	6.296	6.103	6.206	6.241	6.407	6.214	6.289	6.452	6.545	6.383	6.433
4002	10.147	6.688	5.855	3.947	3.903	3.898	4.046	4.053	4.045	3.92	3.97	3.949	4.052	4.069	4.02	3.929	4.001	4.088	4.045	4.076	4.175	3.943	4.052	4.062	4.057	4.079	3.968	4.006	4.066	4.148	4.026	4.019	4.324	4.429	4.343	4.292
404	6.714	4.979	4.432	3.633	3.467	3.529	3.6	3.566	3.599	3.542	3.454	3.595	3.541	3.614	3.601	3.549	3.524	3.659	3.574	3.657	3.662	3.573	3.573	3.668	3.603	3.638	3.615	3.629	3.639	3.697	3.548	3.539	3.635	3.68	3.618	3.656
4078	6.456	5.275	4.722	4.348	4.406	4.526	4.161	4.371	4.494	4.387	4.406	4.531	4.269	4.571	4.528	4.535	4.574	4.544	4.396	4.431	4.445	4.624	4.629	4.65	4.455	4.565	4.629	4.655	4.478	4.551	4.657	4.638	4.77	4.857	4.837	4.863
412	6.631	5.402	5.004	4.715	4.361	4.295	4.618	4.422	4.434	4.385	4.308	4.345	4.43	4.396	4.367	4.286	4.319	4.366	4.378	4.391	4.464	4.371	4.376	4.32	4.453	4.465	4.39	4.398	4.451	4.491	4.419	4.427	4.656	4.812	4.522	4.576
4056	12.236	8.24	6.386	4.059	3.697	3.813	4.15	3.757	3.916	3.697	3.706	3.813	3.792	3.809	3.894	3.835	3.774	3.842	3.936	3.93	4.144	3.856	3.834	3.874	3.863	3.914	3.936	3.917	4.007	4.085	4.006	4.03	4.278	4.34	4.28	4.307
4082	12.445	8.766	7.387	5.833	5.947	5.706	5.612	5.796	5.7	5.943	5.654	5.68	5.763	5.785	5.783	5.81	5.753	5.8	5.704	5.711	5.938	5.781	5.752	5.745	5.702	5.684	5.66	5.633	5.517	5.556	5.657	5.544	6.066	6.183	6.137	6.21
